# Supplementary material for: Assessing the Genetic Landscape of Animal Behavior
Source: Genetics. 2018 Mar 21;209(1):223–32. doi: 10.1534/genetics.118.300712 (PMC5937184; doi:10.1534/genetics.118.300712)
Supplement: Supplementary file 2 [file 223FileS2.xlsx]

## Sheet: Sheet1
Species	Class	Phenotype	Test	Chr.	Num_Loci	Log p	QTL Eff	GWAS Eff	Reference	Sample_size	Intra_interspecific (0=intra, 1=inter)	Evolutionary distance (time in MYA)	Evolutionary distance (generations)
Rat	Mammalia	Aggression	Attack	1	1	NA	3.8	NA	27	733	0	3.7e-05	64
Rat	Mammalia	Emotion	Flight	1	1	NA	3.2	NA	27	733	0	3.7e-05	64
Rat	Mammalia	Emotion	OF: Rearing	1	1	NA	2.7	NA	27	733	0	3.7e-05	64
Rat	Mammalia	Emotion	OF: Time in corner	8	1	NA	2.4	NA	27	733	0	3.7e-05	64
Rat	Mammalia	Emotion	Screaming	1	1	NA	3.8	NA	27	733	0	3.7e-05	64
Rat	Mammalia	Emotion	Startle response	10	1	NA	3	NA	27	733	0	3.7e-05	64
Rat	Mammalia	Temperament	Tameness (PC1)	1	1	NA	5.1	NA	27	733	0	3.7e-05	64
Rat	Mammalia	Temperament	Tameness (PC1)	8	1	NA	2.3	NA	27	733	0	3.7e-05	64
Rat	Mammalia	Temperament	Tolerate touch	1	1	NA	4.6	NA	27	733	0	3.7e-05	64
Moth (Achroia grisella)	Insecta	Courtship	PRm	23	1	11.88	12.4	NA	28	263	0	0.0003	900
Moth (Achroia grisella)	Insecta	Courtship	PRm	13	1	10.42	10.2	NA	28	263	0	0.0003	900
Mouse	Mammalia	Drug response	Amphetamine: locomotor response	4, 5, 6, 14, 18	5	4.6	NA	NA	29	26	0	8.7e-05	348
Mouse	Mammalia	Drug response	PCP: locomotor response	1, 14, 15	3	4.6	NA	NA	29	68	0	8.7e-05	348
Mouse	Mammalia	Drug preference	Ethanol: preference	2	1	2.6	4.3	NA	34	120	0	8.8e-05	352
Mouse	Mammalia	Drug preference	Ethanol: preference	3	1	2.9	3.3	NA	34	160	0	8.8e-05	352
Mouse	Mammalia	Drug preference	Ethanol: preference	4	1	2.1	3.3	NA	34	403	0	8.8e-05	352
Mouse	Mammalia	Drug preference	Ethanol: preference	7	1	2.4	NA	NA	34	120	0	8.8e-05	352
Mouse	Mammalia	Drug preference	Ethanol: preference	9	1	2.5	4.8	NA	34	403	0	8.8e-05	352
Mouse	Mammalia	Drug preference	Ethanol: preference	15	1	2.4	NA	NA	34	120	0	8.8e-05	352
C. elegans	Chromadorea	Decision making	Lawn leaving	X	1	25.8	NA	NA	36	91	0	NA	NA
C. elegans	Chromadorea	Decision making	Lawn leaving	2	1	11.6	NA	NA	36	91	0	NA	NA
C. elegans	Chromadorea	Social	Aggregation	2	1	9.2	8.2	NA	35	102	0	NA	NA
C. elegans	Chromadorea	Social	Bordering	5	1	9.2	14	NA	35	102	0	NA	NA
Mouse	Mammalia	Drug response	Morphine: antinociception	1	1	4.7	NA	NA	37	502	0	9.2e-05	368
Mouse	Mammalia	Drug response	Morphine: antinociception	9	1	5.2	NA	NA	37	502	0	9.2e-05	368
Mouse	Mammalia	Drug response	Morphine: antinociception	9	1	4.5	NA	NA	37	502	0	9.2e-05	368
Mouse	Mammalia	Drug preference	Morphine: preference	1	1	3	5.5	NA	38	606	0	8.5e-05	340
Mouse	Mammalia	Drug preference	Morphine: preference	6	1	15	18	NA	38	606	0	8.5e-05	340
Mouse	Mammalia	Drug preference	Morphine: preference	10	1	20	21	NA	38	606	0	8.5e-05	340
Rat	Mammalia	Drug preference	Ethanol: preference	3	1	2.5	NA	NA	40	451	0	2.5e-05	49
Rat	Mammalia	Drug preference	Ethanol: preference	4	1	9.2	NA	NA	40	451	0	2.5e-05	49
Rat	Mammalia	Drug preference	Ethanol: preference	8	1	2	NA	NA	40	451	0	2.5e-05	49
Mouse	Mammalia	Drug preference	Quinine intake	6	1	4.7	20	NA	42	133	0	9e-05	360
Mouse	Mammalia	Drug preference	Saccharine intake	4	1	10.6	27	NA	42	133	0	9e-05	360
Mouse	Mammalia	Drug preference	Sucrose intake	4	1	8.9	31	NA	42	133	0	9e-05	360
Horse	Mammalia	Motor	Jumping	1	1	4.16	0.73	NA	43	999	0	NA	NA
Horse	Mammalia	Motor	Jumping	1	1	3.71	0.61	NA	43	999	0	NA	NA
Horse	Mammalia	Motor	Jumping	4	1	4.17	0.33	NA	43	999	0	NA	NA
Horse	Mammalia	Motor	Jumping	4	1	4.08	0.31	NA	43	999	0	NA	NA
Horse	Mammalia	Motor	Jumping	11	1	4.06	0.31	NA	43	999	0	NA	NA
Horse	Mammalia	Motor	Jumping	11	1	4.21	0.42	NA	43	999	0	NA	NA
Horse	Mammalia	Motor	Jumping	11	1	4.17	0.43	NA	43	999	0	NA	NA
Mouse	Mammalia	Aggression	Resident/intruder	10	1	6	NA	NA	45	470	0	9.3e-05	372
Mouse	Mammalia	Aggression	Resident/intruder	X	1	4.4	NA	NA	45	470	0	9.3e-05	372
Mouse	Mammalia	Social	Social recognition	14	1	10.9	11	NA	46	192	0	0.000106	424
Mouse	Mammalia	Drug response	Methamphetamine: activity	11	1	6.9	14	NA	47	87	0	0.000103	412
Mouse	Mammalia	Drug preference	Ethanol: predisposition to withdrawal	1	1	5.6	6.1	NA	49	120	0	8.8e-05	352
Mouse	Mammalia	Drug preference	Ethanol: predisposition to withdrawal	4	1	5.6	6.1	NA	49	338	0	8.8e-05	352
Mouse	Mammalia	Drug preference	Ethanol: predisposition to withdrawal	11	1	4.1	2.8	NA	49	403	0	8.8e-05	352
Mouse	Mammalia	Drug response	Quinpirole: locomotor	9	1	1.3	NA	NA	48	404	0	9.1e-05	364
Mouse	Mammalia	Drug response	Quinpirole: locomotor	15	1	2.3	NA	NA	48	230	0	9.1e-05	364
Mouse	Mammalia	Drug response	Quinpirole: locomotor	16	1	1	NA	NA	48	230	0	9.1e-05	364
Mouse	Mammalia	Drug response	Quinpirole: locomotor	19	1	1.6	NA	NA	48	230	0	9.1e-05	364
Mouse	Mammalia	Motor	Spontaneous activity	13	1	2.7	NA	NA	48	389	0	9.1e-05	364
Mouse	Mammalia	Motor	Spontaneous activity	19	1	2.1	NA	NA	48	1800	0	9.1e-05	364
Mouse	Mammalia	Drug response	Apomorphine: climbing response	7, 9, 10, 13	4	4.6	NA	NA	50	25	0	8.8e-05	352
Pea aphid	Insecta	Feeding	Ingestion	1a	1	10.85	16	NA	51	102	0	0.007	94500
Pea aphid	Insecta	Feeding	Ingestion	1c	1	11.45	30.9	NA	51	102	0	0.007	94500
Pea aphid	Insecta	Feeding	Ingestion	3c	1	10.79	35.7	NA	51	102	0	0.007	94500
Pea aphid	Insecta	Feeding	NON-PEN	1a	1	13.3	52.1	NA	51	102	0	0.007	94500
Pea aphid	Insecta	Feeding	NON-PEN	3a	1	9.87	14.4	NA	51	102	0	0.007	94500
Pea aphid	Insecta	Feeding	NON-PEN	1c	1	8.3	7.3	NA	51	102	0	0.007	94500
Pea aphid	Insecta	Feeding	NON-PEN	2c	1	9.75	8.8	NA	51	102	0	0.007	94500
Pea aphid	Insecta	Feeding	NON-PEN	4c	1	11.9	14.5	NA	51	102	0	0.007	94500
Pea aphid	Insecta	Feeding	SEARCH	1a	1	10	14.9	NA	51	102	0	0.007	94500
Pea aphid	Insecta	Feeding	SEARCH	3a	1	8.7	11.1	NA	51	102	0	0.007	94500
Pea aphid	Insecta	Feeding	SEARCH	3c	1	9.5	10.7	NA	51	102	0	0.007	94500
Pea aphid	Insecta	Feeding	SEARCH	2a	1	8.53	13.4	NA	51	102	0	0.007	94500
Pea aphid	Insecta	Feeding	SEARCH	3a	1	8	10.8	NA	51	102	0	0.007	94500
Pea aphid	Insecta	Feeding	Start preparation	2a	1	9	11.1	NA	51	102	0	0.007	94500
Pea aphid	Insecta	Feeding	Start preparation	2c	1	8.46	7.9	NA	51	102	0	0.007	94500
Pea aphid	Insecta	Feeding	Start preparation	3c	1	9.75	26.4	NA	51	102	0	0.007	94500
Mouse	Mammalia	Learning	Fear conditioning: altered context	1	1	3.4	NA	NA	52	25	0	8.8e-05	352
Mouse	Mammalia	Learning	Fear conditioning: altered context	1	1	2.4	NA	NA	52	473	0	8.8e-05	352
Mouse	Mammalia	Learning	Fear conditioning: altered context	8	1	2.2	NA	NA	52	473	0	8.8e-05	352
Mouse	Mammalia	Learning	Fear conditioning: contextual	1	1	5.9	6.2	NA	52	908	0	8.8e-05	352
Mouse	Mammalia	Learning	Fear conditioning: contextual	1	1	5.1	NA	NA	52	473	0	8.8e-05	352
Mouse	Mammalia	Learning	Fear conditioning: contextual	3	1	2.7	NA	NA	52	479	0	8.8e-05	352
Mouse	Mammalia	Learning	Fear conditioning: contextual	8	1	2.6	NA	NA	52	479	0	8.8e-05	352
Mouse	Mammalia	Learning	Fear conditioning: contextual	9	1	2.7	NA	NA	52	473	0	8.8e-05	352
Mouse	Mammalia	Learning	Fear conditioning: cued	1	1	2.6	NA	NA	52	473	0	8.8e-05	352
Mouse	Mammalia	Learning	Fear conditioning: cued	9	1	3.3	NA	NA	52	473	0	8.8e-05	352
Drosophila santomea x Drosophila yakuba	Insecta	Courtship	Wing rowing (santomea backcross)	2,3	4	18.97 (LOD)	36.56	NA	53	384	1	0.4	6000000
Drosophila santomea x Drosophila yakuba	Insecta	Courtship	Wing rowing (yakuba backcross)	2	3	5.82 (LOD)	13.02	NA	53	384	1	0.4	6000000
Rat	Mammalia	Drug preference	Ethanol: preference	4	1	8.6	11	NA	55	160	0	2.5e-05	49
Apis mellifera	Insecta	Learning	Latent inhibition	NA	1	16.78	28.1	NA	56	96	0	2e-06	2
Apis mellifera	Insecta	Learning	Reversal learning	NA	1	7.84	12.9	NA	56	98	0	2e-06	2
Apis mellifera	Insecta	Learning	Reversal learning	NA	1	8.59	14.1	NA	56	98	0	2e-06	2
Mouse	Mammalia	Emotion	EPM % open arm entries	5	1	25	42	NA	58	1636	0	9.2e-05	368
Mouse	Mammalia	Emotion	EPM % open arm entries	5	1	12	51	NA	58	1636	0	9.2e-05	368
Mouse	Mammalia	Emotion	EPM no. closed entries	7	1	5	NA	NA	58	227	0	9.2e-05	368
Mouse	Mammalia	Emotion	EPM no. closed entries	7	1	2.3	NA	NA	58	219	0	9.2e-05	368
Mouse	Mammalia	Emotion	EPM no. open arm entries	5	1	28	41	NA	58	221	0	9.2e-05	368
Mouse	Mammalia	Emotion	EPM no. open arm entries	5	1	26	35	NA	58	219	0	9.2e-05	368
Mouse	Mammalia	Learning	Conditioned place preference	4, 8, 9, 18, 19	5	4.6	NA	NA	59	20	0	8.6e-05	344
Mouse	Mammalia	Drug response	Ethanol: locomotor response	2	1	5.3	6	NA	62	1800	0	9e-05	360
Mouse	Mammalia	Drug response	Ethanol: locomotor response	2	1	9.8	5	NA	62	900	0	9.2e-05	368
Mouse	Mammalia	Drug response	Ethanol: locomotor response	2	1	6.7	4	NA	62	550	0	9.2e-05	368
Mouse	Mammalia	Drug response	Ethanol: locomotor response	2	1	6.7	4	NA	62	550	0	9.2e-05	368
Pig	Mammalia	Motor	Exploration	1	1	NA	8.6	NA	64	368	0	0.01	10000
Pig	Mammalia	Motor	Locomotor	8	1	NA	8.8	NA	64	368	0	0.01	10000
Nasonia giraulti x Nasonia oneida	Insecta	Courtship	Copulation success	1	1	2.67 (LOD)	4.8	NA	65	475	1	0.41	9840000
Nasonia giraulti x Nasonia oneida	Insecta	Courtship	Copulation success	3	1	1.29 (LOD)	2.3	NA	65	475	1	0.41	9840000
Mouse	Mammalia	Emotion	OF: Ambulatory episodes	1	1	NA	2.9	NA	67	323	0	8.9e-05	356
Mouse	Mammalia	Emotion	OF: Ambulatory episodes	9	1	NA	6.1	NA	67	323	0	8.9e-05	356
Mouse	Mammalia	Emotion	OF: Ambulatory episodes	13	1	NA	2.5	NA	67	323	0	8.9e-05	356
Mouse	Mammalia	Emotion	OF: Ambulatory episodes	15	1	NA	1.5	NA	67	323	0	8.9e-05	356
Mouse	Mammalia	Emotion	OF: Average velocity	X	1	NA	1.9	NA	67	323	0	8.9e-05	356
Mouse	Mammalia	Emotion	OF: Average velocity	3	1	NA	2.1	NA	67	323	0	8.9e-05	356
Mouse	Mammalia	Emotion	OF: Average velocity	9	1	NA	3.3	NA	67	323	0	8.9e-05	356
Mouse	Mammalia	Emotion	OF: Percent time in center	7	1	NA	1.4	NA	67	323	0	8.9e-05	356
Mouse	Mammalia	Emotion	OF: Percent time in center	11	1	NA	2.6	NA	67	323	0	8.9e-05	356
Mouse	Mammalia	Emotion	OF: Percent time in center	16	1	NA	2.8	NA	67	323	0	8.9e-05	356
Mouse	Mammalia	Emotion	OF: Percent time resting	1	1	NA	6.8	NA	67	323	0	8.9e-05	356
Mouse	Mammalia	Emotion	OF: Percent time resting	4	1	NA	1.6	NA	67	323	0	8.9e-05	356
Mouse	Mammalia	Emotion	OF: Percent time resting	9	1	NA	4.3	NA	67	323	0	8.9e-05	356
Mouse	Mammalia	Emotion	OF: Percent time resting	10	1	NA	1	NA	67	323	0	8.9e-05	356
Mouse	Mammalia	Emotion	OF: Percent time resting	13	1	NA	2.9	NA	67	323	0	8.9e-05	356
Mouse	Mammalia	Emotion	OF: Percent time resting	15	1	NA	1.3	NA	67	323	0	8.9e-05	356
Mouse	Mammalia	Emotion	OF: Rearing	X	1	NA	17	NA	67	323	0	8.9e-05	356
Mouse	Mammalia	Emotion	OF: Rearing	1	1	NA	2.7	NA	67	323	0	8.9e-05	356
Mouse	Mammalia	Emotion	OF: Rearing	4	1	NA	1.1	NA	67	323	0	8.9e-05	356
Mouse	Mammalia	Emotion	OF: Rearing	7	1	NA	1.9	NA	67	323	0	8.9e-05	356
Mouse	Mammalia	Emotion	OF: Rearing	9	1	NA	1.5	NA	67	323	0	8.9e-05	356
Mouse	Mammalia	Emotion	OF: Rearing	12	1	NA	2.9	NA	67	323	0	8.9e-05	356
Mouse	Mammalia	Emotion	OF: Rearing	17	1	NA	1.1	NA	67	323	0	8.9e-05	356
Mouse	Mammalia	Emotion	OF: Total distance	1	1	NA	5.4	NA	67	323	0	8.9e-05	356
Mouse	Mammalia	Emotion	OF: Total distance	4	1	NA	1.5	NA	67	323	0	8.9e-05	356
Mouse	Mammalia	Emotion	OF: Total distance	9	1	NA	5.5	NA	67	323	0	8.9e-05	356
Mouse	Mammalia	Emotion	OF: Total distance	13	1	NA	2	NA	67	323	0	8.9e-05	356
Mouse	Mammalia	Emotion	OF: Total distance	15	1	NA	1.3	NA	67	323	0	8.9e-05	356
Mouse	Mammalia	Drug response	Ethanol: locomotor response	6	1	0	NA	NA	68	550	0	1.6e-05	64
Mouse	Mammalia	Drug response	Ethanol: locomotor response	13	1	2	NA	NA	68	929	0	1.6e-05	64
Mouse	Mammalia	Drug response	Ethanol: locomotor response	14	1	2.2	NA	NA	68	1800	0	1.6e-05	64
Rat	Mammalia	Emotion	Acoustic startle response	10	1	3.5	5.5	NA	69	908	0	4e-05	80
Rat	Mammalia	Emotion	Acoustic startle response	15	1	4.8	2.8	NA	69	908	0	4e-05	80
Rat	Mammalia	Emotion	EPM % open arm entries	5	1	4.1	2.6	NA	69	1636	0	4e-05	80
Rat	Mammalia	Learning	Fear conditioning: contextual	5	1	4.5	2.1	NA	69	479	0	4e-05	80
Rat	Mammalia	Learning	Fear conditioning: contextual	10	1	6	1.2	NA	69	908	0	4e-05	80
Rat	Mammalia	Learning	Fear conditioning: cued	5	1	3.5	2.7	NA	69	908	0	1.6e-05	32
Rat	Mammalia	Emotion	OF activity (5 min)	3	1	5	2.6	NA	69	908	0	4e-05	80
Rat	Mammalia	Emotion	OF activity (5 min)	5	1	3.1	1.9	NA	69	908	0	4e-05	80
Rat	Mammalia	Emotion	OF defecation	3	1	3.2	2	NA	69	908	0	4e-05	80
Rat	Mammalia	Emotion	OF defecation	6	1	3.4	8	NA	69	908	0	4e-05	80
Rat	Mammalia	Emotion	OF defecation	19	1	3.3	3.2	NA	69	908	0	4e-05	80
Rat	Mammalia	Emotion	OF defecation	X	1	6.2	3.7	NA	69	908	0	4e-05	80
Rat	Mammalia	Motor	Spontaneous activity	6	1	7.5	11.5	NA	69	908	0	NA	NA
Rat	Mammalia	Motor	Spontaneous activity	10	1	3.2	3.7	NA	69	196	0	NA	NA
Rat	Mammalia	Motor	Spontaneous activity	X	1	3.9	3	NA	69	908	0	NA	NA
Rat	Mammalia	Emotion	Two way active avoidance	5	1	9.5	5.7	NA	69	908	0	4e-05	80
Rat	Mammalia	Emotion	Two way active avoidance	10	1	4.1	3	NA	69	908	0	4e-05	80
Mouse	Mammalia	Emotion	Hbact1	NA	1	NA	2.4	NA	70	400	0	0.0001	400
Mouse	Mammalia	Emotion	Hbact1	NA	1	NA	1	NA	70	400	0	0.0001	400
Mouse	Mammalia	Emotion	Hbact2	NA	1	NA	0.7	NA	70	400	0	0.0001	400
Mouse	Mammalia	Emotion	Hbact2	NA	1	NA	0.9	NA	70	400	0	0.0001	400
Mouse	Mammalia	Emotion	Hbact2	NA	1	NA	0.9	NA	70	400	0	0.0001	400
Mouse	Mammalia	Emotion	Hbact3	NA	1	NA	1	NA	70	400	0	0.0001	400
Mouse	Mammalia	Emotion	Hbact3	NA	1	NA	1.6	NA	70	400	0	0.0001	400
Mouse	Mammalia	Emotion	Hbact3	NA	1	NA	1.3	NA	70	400	0	0.0001	400
Mouse	Mammalia	Emotion	Hbact4	NA	1	NA	1.7	NA	70	400	0	0.0001	400
Mouse	Mammalia	Emotion	Hbact4	NA	1	NA	1.1	NA	70	400	0	0.0001	400
Mouse	Mammalia	Emotion	Hbact5	NA	1	NA	1.6	NA	70	400	0	0.0001	400
Mouse	Mammalia	Emotion	Hbact6	NA	1	NA	1.3	NA	70	400	0	0.0001	400
Mouse	Mammalia	Emotion	Hbact6	NA	1	NA	2	NA	70	400	0	0.0001	400
Mouse	Mammalia	Emotion	Hbact6	NA	1	NA	0.8	NA	70	400	0	0.0001	400
Mouse	Mammalia	Emotion	Hbact6	NA	1	NA	1.5	NA	70	400	0	0.0001	400
Mouse	Mammalia	Emotion	Hbact6	NA	1	NA	2.1	NA	70	400	0	0.0001	400
Mouse	Mammalia	Emotion	Hbact7	NA	1	NA	2.5	NA	70	400	0	0.0001	400
Mouse	Mammalia	Emotion	Hbact7	NA	1	NA	1.1	NA	70	400	0	0.0001	400
Mouse	Mammalia	Emotion	Hbact7	NA	1	NA	1.2	NA	70	400	0	0.0001	400
Mouse	Mammalia	Emotion	Hbact7	NA	1	NA	1.4	NA	70	400	0	0.0001	400
Mouse	Mammalia	Emotion	Hbact7	NA	1	NA	1.4	NA	70	400	0	0.0001	400
Mouse	Mammalia	Emotion	Hbact7	NA	1	NA	1.6	NA	70	400	0	0.0001	400
Mouse	Mammalia	Emotion	Hbact8	NA	1	NA	17	NA	70	400	0	0.0001	400
Mouse	Mammalia	Emotion	Hbact8	NA	1	NA	7.2	NA	70	400	0	0.0001	400
Mouse	Mammalia	Emotion	Hbact9	NA	1	NA	0.8	NA	70	400	0	0.0001	400
Mouse	Mammalia	Emotion	Hbrear1	NA	1	NA	2.3	NA	70	400	0	0.0001	400
Mouse	Mammalia	Emotion	Hbrear1	NA	1	NA	2.3	NA	70	400	0	0.0001	400
Mouse	Mammalia	Emotion	Hbrear1	NA	1	NA	2.3	NA	70	400	0	0.0001	400
Mouse	Mammalia	Emotion	Hbrear1	NA	1	NA	2.5	NA	70	400	0	0.0001	400
Mouse	Mammalia	Emotion	Hbrear2	NA	1	NA	2.1	NA	70	400	0	0.0001	400
Mouse	Mammalia	Emotion	Hbrear2	NA	1	NA	1.4	NA	70	400	0	0.0001	400
Mouse	Mammalia	Emotion	Hbrear2	NA	1	NA	1.3	NA	70	400	0	0.0001	400
Mouse	Mammalia	Emotion	Hbrear3	NA	1	NA	1.6	NA	70	400	0	0.0001	400
Mouse	Mammalia	Emotion	Hbrear3	NA	1	NA	1.7	NA	70	400	0	0.0001	400
Mouse	Mammalia	Emotion	Hbrear3	NA	1	NA	1.5	NA	70	400	0	0.0001	400
Mouse	Mammalia	Emotion	Hbrear4	NA	1	NA	1.3	NA	70	400	0	0.0001	400
Mouse	Mammalia	Emotion	Hbrear4	NA	1	NA	1.6	NA	70	400	0	0.0001	400
Mouse	Mammalia	Emotion	Hbrear4	NA	1	NA	1.1	NA	70	400	0	0.0001	400
Mouse	Mammalia	Emotion	Hbrear4	NA	1	NA	0.8	NA	70	400	0	0.0001	400
Mouse	Mammalia	Emotion	Hbrear4	NA	1	NA	0.6	NA	70	400	0	0.0001	400
Mouse	Mammalia	Emotion	Hbrear4	NA	1	NA	0.6	NA	70	400	0	0.0001	400
Mouse	Mammalia	Emotion	Hbrear4	NA	1	NA	0.8	NA	70	400	0	0.0001	400
Mouse	Mammalia	Emotion	Hbrear4	NA	1	NA	1	NA	70	400	0	0.0001	400
Mouse	Mammalia	Emotion	Hbrear4	NA	1	NA	3.8	NA	70	400	0	0.0001	400
Mouse	Mammalia	Emotion	Hbrear4	NA	1	NA	1.7	NA	70	400	0	0.0001	400
Mouse	Mammalia	Emotion	Hbrear4	NA	1	NA	1.3	NA	70	400	0	0.0001	400
Mouse	Mammalia	Emotion	Hbrear4	NA	1	NA	0.8	NA	70	400	0	0.0001	400
Mouse	Mammalia	Emotion	Hbrear4	NA	1	NA	1	NA	70	400	0	0.0001	400
Mouse	Mammalia	Emotion	Hbrear4	NA	1	NA	0.9	NA	70	400	0	0.0001	400
Mouse	Mammalia	Emotion	Hbrear4	NA	1	NA	0.7	NA	70	400	0	0.0001	400
Mouse	Mammalia	Emotion	Hbrear4	NA	1	NA	0.8	NA	70	400	0	0.0001	400
Mouse	Mammalia	Emotion	Hbrear5	NA	1	NA	1.9	NA	70	400	0	0.0001	400
Mouse	Mammalia	Emotion	Hbrear5	NA	1	NA	0.8	NA	70	400	0	0.0001	400
Mouse	Mammalia	Emotion	Hbrear5	NA	1	NA	0.8	NA	70	400	0	0.0001	400
Mouse	Mammalia	Emotion	Hbrear5	NA	1	NA	19.3	NA	70	400	0	0.0001	400
Mouse	Mammalia	Emotion	Hbrear6	NA	1	NA	0.8	NA	70	400	0	0.0001	400
C. elegans	Chromadorea	Motor	Heat preference	X	1	49.24	49	NA	71	600	0
Mouse	Mammalia	Emotion	LD transitions (3 days)	1	1	2.5	2.5	NA	74	518	0	8.8e-05	352
Mouse	Mammalia	Emotion	LD transitions (3 days)	6	1	2.9	3.5	NA	74	518	0	8.8e-05	352
Mouse	Mammalia	Emotion	LD transitions (3 days)	10	1	9.5	8.4	NA	74	518	0	8.8e-05	352
Mouse	Mammalia	Emotion	LD transitions (3 days)	15	1	2.5	2.5	NA	74	518	0	8.8e-05	352
Mouse	Mammalia	Emotion	LD transitions (3 days)	19	1	4	3.9	NA	74	518	0	8.8e-05	352
Mouse	Mammalia	Emotion	LD transitions day 1	10	1	8.9	7.9	NA	74	518	0	8.8e-05	352
Mouse	Mammalia	Emotion	LD transitions day 2	19	1	2.5	2.5	NA	74	518	0	8.8e-05	352
Mouse	Mammalia	Emotion	OF activity (5 min)	1	1	7.1	6.3	NA	73	1636	0	8.8e-05	352
Mouse	Mammalia	Emotion	OF activity (5 min)	10	1	8.8	8.3	NA	73	1636	0	8.8e-05	352
Mouse	Mammalia	Emotion	OF activity (5 min)	15	1	3.6	3.6	NA	73	1636	0	8.8e-05	352
Mouse	Mammalia	Emotion	OF activity (5 min)	19	1	3.2	3.2	NA	73	1636	0	8.8e-05	352
Mouse	Mammalia	Emotion	OF activity (last 5 min	1	1	3.1	4	NA	73	518	0	8.8e-05	352
Mouse	Mammalia	Emotion	OF activity (last 5 min	3	1	4.1	8	NA	73	518	0	8.8e-05	352
Mouse	Mammalia	Emotion	OF activity (last 5 min	10	1	14.7	12.7	NA	73	518	0	8.8e-05	352
Mouse	Mammalia	Emotion	OF activity (last 5 min	19	1	3.6	4.1	NA	73	518	0	8.8e-05	352
Mouse	Mammalia	Emotion	OF vertical movement T1	1	1	4.5	5.9	NA	73	518	0	8.8e-05	352
Mouse	Mammalia	Emotion	OF vertical movement T1	10	1	8.5	7.6	NA	73	518	0	8.8e-05	352
Mouse	Mammalia	Emotion	OF vertical movement T1	19	1	3.8	4.2	NA	73	518	0	8.8e-05	352
Mouse	Mammalia	Emotion	OF vertical movement T2	1	1	5.8	5.4	NA	73	518	0	8.8e-05	352
Mouse	Mammalia	Emotion	OF vertical movement T2	8	1	3.1	3	NA	73	518	0	8.8e-05	352
Mouse	Mammalia	Emotion	OF vertical movement T2	10	1	6.1	5.4	NA	73	518	0	8.8e-05	352
Mouse	Mammalia	Emotion	OF vertical movement T2	11	1	3.3	5	NA	73	518	0	8.8e-05	352
Mouse	Mammalia	Emotion	OF vertical movement T2	19	1	4.7	5	NA	73	518	0	8.8e-05	352
Mouse	Mammalia	Drug response	GABA R inverse agonist: seizure response	4	1	2.9	NA	NA	73	223	0	8.8e-05	352
Mouse	Mammalia	Drug response	GABA R inverse agonist: seizure response	7	1	3.7	NA	NA	73	273	0	9e-05	360
Mouse	Mammalia	Drug response	GABA R inverse agonist: seizure response	10	1	4.4	NA	NA	73	223	0	9e-05	360
Mouse	Mammalia	Drug response	GABA R inverse agonist: seizure response	10	1	4.3	NA	NA	73	273	0	9e-05	360
C. elegans	Chromadorea	Feeding	Bacterial choice	4	1	NA	96	NA	75		0	NA	NA
C. elegans	Chromadorea	Feeding	Bacterial choice	4	1	NA	100	NA	75		0	NA	NA
C. elegans	Chromadorea	Feeding	Bacterial choice	5	1	NA	66	NA	75		0	NA	NA
Drosopila simulans/sechellia	Insecta	Courtship	Courtship song	2	1	NA	6.85	NA	77	554	1	0.242	3630000
Drosopila simulans/sechellia	Insecta	Courtship	Courtship song	2	1	NA	6.14	NA	77	554	1	0.242	3630000
Drosopila simulans/sechellia	Insecta	Courtship	Courtship song	2	1	NA	5.73	NA	77	554	1	0.242	3630000
Drosopila simulans/sechellia	Insecta	Courtship	Courtship song	2	1	NA	3.44	NA	77	554	1	0.242	3630000
Drosopila simulans/sechellia	Insecta	Courtship	Courtship song	3	1	NA	9.38	NA	77	554	1	0.242	3630000
Drosopila simulans/sechellia	Insecta	Courtship	Courtship song	3	1	NA	9.12	NA	77	554	1	0.242	3630000
Drosophila melanogaster	Insecta	Courtship	Mean pulse interval	2	1		19.4	NA	76	554	1	0.001	150000
Drosophila melanogaster	Insecta	Courtship	Mean pulse interval	3	1		24.9	NA	76	554	1	0.001	150000
Drosophila melanogaster	Insecta	Courtship	Mean pulse interval	3	1		9.7	NA	76	554	1	0.001	150000
Threespined stickleback	Actinopterygii	Motor	Schooling: Body orientation	4	1	14.73	10.4	NA	79	229	0	0.012	12000
Threespined stickleback	Actinopterygii	Motor	Schooling: Head x position	4	1	18.85	13.5	NA	79	229	0	0.012	12000
Threespined stickleback	Actinopterygii	Motor	Schooling: Head x position	Un	1	11.76	7.1	NA	79	229	0	0.012	12000
Threespined stickleback	Actinopterygii	Motor	Schooling: Head y position	20	1	9.91	6.6	NA	79	229	0	0.012	12000
Threespined stickleback	Actinopterygii	Motor	Schooling: Latency	20	1	11.66	6.3	NA	79	229	0	0.012	12000
Threespined stickleback	Actinopterygii	Motor	Schooling: Approaches to school	10	1	13.73	21	NA	78	279	0	0.012	12000
Threespined stickleback	Actinopterygii	Motor	Schooling: Latency to join school	6	1	8.86	3.65	NA	78	279	0	0.012	12000
Threespined stickleback	Actinopterygii	Motor	Schooling: Time with school	6	1	11.63	5.15	NA	78	279	0	0.012	12000
Threespined stickleback	Actinopterygii	Motor	Schooling: Time with school	21	1	8.85	3.66	NA	78	279	0	0.012	12000
Mouse	Mammalia	Drug response	Methamphetamine: activity	6, 7, 9	3	6.9	NA	NA	80	25	0	8.8e-05	352
Mouse	Mammalia	Drug response	Methamphetamine: chewing response	5, X	2	6.9	NA	NA	80	25	0	8.8e-05	352
Mouse	Mammalia	Drug response	Methamphetamine: climbing response	1, 14	2	6.9	NA	NA	80	25	0	8.8e-05	352
Cattle (Charolais x Holstein)	Mammalia	Temperament	FL1	20	1	3.2	3.7	NA	82	315	0	NA	NA
Cattle (Charolais x Holstein)	Mammalia	Temperament	FL1	25	1	3.9	3.9	NA	82	315	0	NA	NA
Cattle (Charolais x Holstein)	Mammalia	Temperament	FL1	29	1	4.6	8.4	NA	82	315	0	NA	NA
Cattle (Charolais x Holstein)	Mammalia	Temperament	FL2	28	1	4.6	4.7	NA	82	315	0	NA	NA
Cattle (Charolais x Holstein)	Mammalia	Temperament	FL2	29	1	4.6	5.2	NA	82	315	0	NA	NA
Cattle (Charolais x Holstein)	Mammalia	Temperament	SA habituation	1	1	3.9	5.2	NA	82	315	0	NA	NA
Cattle (Charolais x Holstein)	Mammalia	Temperament	SA habituation	4	1	3.9	5.1	NA	82	315	0	NA	NA
Cattle (Charolais x Holstein)	Mammalia	Temperament	SA habituation	11	1	3.9	4.7	NA	82	315	0	NA	NA
Cattle (Charolais x Holstein)	Mammalia	Temperament	SA1	16	1	5.2	5.8	NA	82	315	0	NA	NA
Cattle (Charolais x Holstein)	Mammalia	Temperament	SA2	19	1	4.7	5.5	NA	82	315	0	NA	NA
Cattle (Charolais x Holstein)	Mammalia	Temperament	V habituation	1	1	4.6	5.8	NA	82	315	0	NA	NA
Cattle (Charolais x Holstein)	Mammalia	Temperament	V habituation	4	1	5.3	6.9	NA	82	315	0	NA	NA
Cattle (Charolais x Holstein)	Mammalia	Temperament	V habituation	7	1	3.5	4.3	NA	82	315	0	NA	NA
Cattle (Charolais x Holstein)	Mammalia	Temperament	V habituation	10	1	3.5	4.9	NA	82	315	0	NA	NA
Cattle (Charolais x Holstein)	Mammalia	Temperament	V habituation	29	1	4.7	5.9	NA	82	315	0	NA	NA
Cattle (Charolais x Holstein)	Mammalia	Temperament	V1	7	1	3.2	3.7	NA	82	315	0	NA	NA
Cattle (Charolais x Holstein)	Mammalia	Temperament	V1	16	1	5.2	6.7	NA	82	315	0	NA	NA
Cattle (Charolais x Holstein)	Mammalia	Temperament	V1	18	1	5.2	6.2	NA	82	315	0	NA	NA
Cattle (Charolais x Holstein)	Mammalia	Temperament	V1	25	1	3.9	3.9	NA	82	315	0	NA	NA
Cattle (Charolais x Holstein)	Mammalia	Temperament	V2	9	1	3.5	4.3	NA	82	315	0	NA	NA
Cattle (Charolais x Holstein)	Mammalia	Temperament	V2	19	1	3.3	4.1	NA	82	315	0	NA	NA
Cattle (Charolais x Holstein)	Mammalia	Temperament	V2	25	1	6.9	6.8	NA	82	315	0	NA	NA
Cattle (Charolais x Holstein)	Mammalia	Temperament	V2	26	1	3.5	3.9	NA	82	315	0	NA	NA
Cattle (Charolais x Holstein)	Mammalia	Temperament	WER habituation	6	1	3.2	4.7	NA	82	315	0	NA	NA
Cattle (Charolais x Holstein)	Mammalia	Temperament	WER habituation	8	1	3.5	4.5	NA	82	315	0	NA	NA
Cattle (Charolais x Holstein)	Mammalia	Temperament	WER habituation	9	1	3.3	4.2	NA	82	315	0	NA	NA
Cattle (Charolais x Holstein)	Mammalia	Temperament	WER habituation	19	1	3.9	4.9	NA	82	315	0	NA	NA
Cattle (Charolais x Holstein)	Mammalia	Temperament	WER habituation	21	1	3.3	5.1	NA	82	315	0	NA	NA
Cattle (Charolais x Holstein)	Mammalia	Temperament	WER2	16	1	3.3	4.7	NA	82	315	0	NA	NA
Dog	Mammalia	Motor	Activity	1	1	3.87	9.44	NA	83	NA	0	0.015	7500
Dog	Mammalia	Motor	Activity	2	1	3.15	6.56	NA	83	NA	0	0.015	7500
Dog	Mammalia	Motor	Activity	12	1	3.01	4.99	NA	83	NA	0	0.015	7500
Dog	Mammalia	Motor	Activity	18	1	3.21	5.83	NA	83	NA	0	0.015	7500
Dog	Mammalia	Motor	Activity	32	1	3.35	7.13	NA	83	NA	0	0.015	7500
Dog	Mammalia	Motor	Activity	35	1	3.12	6.34	NA	83	NA	0	0.015	7500
Dog	Mammalia	Temperament	Affability	3	1	3.73	5.02	NA	83	NA	0	0.015	7500
Dog	Mammalia	Temperament	Affability	3	1	3.39	3.23	NA	83	NA	0	0.015	7500
Dog	Mammalia	Temperament	Affability	8	1	5.86	7.03	NA	83	NA	0	0.015	7500
Dog	Mammalia	Temperament	Affability	10	1	8.46	17.05	NA	83	NA	0	0.015	7500
Dog	Mammalia	Temperament	Affability	18	1	4.64	4.88	NA	83	NA	0	0.015	7500
Dog	Mammalia	Temperament	Affability	24	1	8.46	13.24	NA	83	NA	0	0.015	7500
Dog	Mammalia	Temperament	Affability	33	1	6.99	16.3	NA	83	NA	0	0.015	7500
Dog	Mammalia	Temperament	Sharpness	7	1	3.39	6.97	NA	83	NA	0	0.015	7500
Dog	Mammalia	Temperament	Sharpness	17	1	3.11	6.05	NA	83	NA	0	0.015	7500
Dog	Mammalia	Temperament	Sharpness	18	1	3.13	7.1	NA	83	NA	0	0.015	7500
Dog	Mammalia	Temperament	Sharpness	25	1	3.57	8.15	NA	83	NA	0	0.015	7500
Dog	Mammalia	Temperament	Wariness	6	1	NA	9.27	NA	83	NA	0	0.015	7500
Dog	Mammalia	Temperament	Wariness	21	1	NA	8.68	NA	83	NA	0	0.015	7500
Dog	Mammalia	Temperament	Wariness	24	1	4.7	11.28	NA	83	NA	0	0.015	7500
Dog	Mammalia	Temperament	Wariness	24	1	NA	6.2	NA	83	NA	0	0.015	7500
Dog	Mammalia	Temperament	Wariness	27	1	NA	4.76	NA	83	NA	0	0.015	7500
Dog	Mammalia	Temperament	Wariness	28	1	NA	6.35	NA	83	NA	0	0.015	7500
Mouse	Mammalia	Drug response	Cocaine: clonic seizures	9	1	3.6	NA	NA	84	408	0	9.1e-05	364
Mouse	Mammalia	Drug response	Cocaine: clonic seizures	9	1	2.2	NA	NA	84	408	0	9.1e-05	364
Mouse	Mammalia	Drug response	Cocaine: clonic seizures	15	1	2.4	NA	NA	84	408	0	9.1e-05	364
Mouse	Mammalia	Drug response	Cocaine: tonic seizures	14	1	5.1	NA	NA	84	408	0	9.1e-05	364
Mouse	Mammalia	Drug response	Cocaine: tonic seizures	15	1	4.1	NA	NA	84	408	0	9.1e-05	364
Drosophila melanogaster	Insecta	Circadian	Day Avg. Bout Length	X	1	9	2.02	NA	85	168	0	1e-05	20
Drosophila melanogaster	Insecta	Circadian	Day Avg. Bout Length	3R	1	8.5	3.56	NA	85	168	0	1e-05	20
Drosophila melanogaster	Insecta	Circadian	Day Avg. Bout Length	X	1	6.64	4.55	NA	85	168	0	1e-05	20
Drosophila melanogaster	Insecta	Circadian	Day Avg. Bout Length	2R	1	6.83	5.19	NA	85	168	0	1e-05	20
Drosophila melanogaster	Insecta	Circadian	Day Avg. Bout Length	X	1	18.3	3.05	NA	85	168	0	1e-05	20
Drosophila melanogaster	Insecta	Circadian	Day Avg. Bout Length	2L	1	10.09	4.14	NA	85	168	0	1e-05	20
Drosophila melanogaster	Insecta	Circadian	Day Avg. Bout Length	3L	1	8.95	4.79	NA	85	168	0	1e-05	20
Drosophila melanogaster	Insecta	Circadian	Day Avg. Bout Length	3L	1	8.16	5.56	NA	85	168	0	1e-05	20
Drosophila melanogaster	Insecta	Circadian	Day Avg. Bout Length CVE	2R	1	8.74	1.55	NA	85	168	0	1e-05	20
Drosophila melanogaster	Insecta	Circadian	Day Avg. Bout Length CVE	3R	1	7.74	2.68	NA	85	168	0	1e-05	20
Drosophila melanogaster	Insecta	Circadian	Day Avg. Bout Length CVE	X	1	8.01	3.77	NA	85	168	0	1e-05	20
Drosophila melanogaster	Insecta	Circadian	Day Avg. Bout Length CVE	3R	1	7.72	1.84	NA	85	168	0	1e-05	20
Drosophila melanogaster	Insecta	Circadian	Day Avg. Bout Length CVE	2R	1	8.33	3.38	NA	85	168	0	1e-05	20
Drosophila melanogaster	Insecta	Circadian	Day Bout Number	N/A	1	#VALUE!	#VALUE!	NA	85	168	0	1e-05	20
Drosophila melanogaster	Insecta	Circadian	Day Bout Number	3R	1	8.25	1.88	NA	85	168	0	1e-05	20
Drosophila melanogaster	Insecta	Circadian	Day Bout Number CVE	2R	1	11	2.39	NA	85	168	0	1e-05	20
Drosophila melanogaster	Insecta	Circadian	Day Bout Number CVE	2L	1	6.71	3.51	NA	85	168	0	1e-05	20
Drosophila melanogaster	Insecta	Circadian	Day Bout Number CVE	3R	1	7.26	4.68	NA	85	168	0	1e-05	20
Drosophila melanogaster	Insecta	Circadian	Day Bout Number CVE	X	1	6.6	5.55	NA	85	168	0	1e-05	20
Drosophila melanogaster	Insecta	Circadian	Day Bout Number CVE	3R	1	8.27	1.91	NA	85	168	0	1e-05	20
Drosophila melanogaster	Insecta	Circadian	Day Bout Number CVE	2R	1	6.45	3.12	NA	85	168	0	1e-05	20
Drosophila melanogaster	Insecta	Circadian	Day Bout Number CVE	3L	1	8.18	4.38	NA	85	168	0	1e-05	20
Drosophila melanogaster	Insecta	Circadian	Day Bout Number CVE	3R	1	6.48	5.06	NA	85	168	0	1e-05	20
Drosophila melanogaster	Insecta	Circadian	Day Sleep	N/A	1	#VALUE!	#VALUE!	NA	85	168	0	1e-05	20
Drosophila melanogaster	Insecta	Circadian	Day Sleep	N/A	1	#VALUE!	#VALUE!	NA	85	168	0	1e-05	20
Drosophila melanogaster	Insecta	Circadian	Day Sleep CVE	2L	1	8.32	1.95	NA	85	239	0	1e-05	20
Drosophila melanogaster	Insecta	Circadian	Day Sleep CVE	2L	1	11.3	2.53	NA	85	239	0	1e-05	20
Drosophila melanogaster	Insecta	Circadian	Day Sleep CVE	3L	1	8.15	4.02	NA	85	239	0	1e-05	20
Drosophila melanogaster	Insecta	Circadian	Night Avg. Bout Length	3L	1	9.52	2.13	NA	85	168	0	1e-05	20
Drosophila melanogaster	Insecta	Circadian	Night Avg. Bout Length	2L	1	8.76	3.73	NA	85	168	0	1e-05	20
Drosophila melanogaster	Insecta	Circadian	Night Avg. Bout Length	3L	1	9.7	2.19	NA	85	168	0	1e-05	20
Drosophila melanogaster	Insecta	Circadian	Night Bout Number CVE	X	1	7.92	1.8	NA	85	168	0	1e-05	20
Drosophila melanogaster	Insecta	Circadian	Night Sleep	2R	1	12.7	2.85	NA	85	168	0	1e-05	20
Drosophila melanogaster	Insecta	Circadian	Night Sleep	3R	1	8.4	4.01	NA	85	168	0	1e-05	20
Drosophila melanogaster	Insecta	Circadian	Night Sleep	3L	1	7.82	1.23	NA	85	168	0	1e-05	20
Drosophila melanogaster	Insecta	Circadian	Night Sleep	2R	1	7.8	2.55	NA	85	168	0	1e-05	20
Drosophila melanogaster	Insecta	Circadian	Night Sleep	X	1	7.68	3.61	NA	85	168	0	1e-05	20
Drosophila melanogaster	Insecta	Circadian	Night Sleep	2L	1	7.51	4.47	NA	85	168	0	1e-05	20
Drosophila melanogaster	Insecta	Circadian	Night Sleep CVE	X	1	17.7	3.03	NA	85	168	0	1e-05	20
Drosophila melanogaster	Insecta	Circadian	Night Sleep CVE	2R	1	10.01	4.64	NA	85	168	0	1e-05	20
Drosophila melanogaster	Insecta	Circadian	Night Sleep CVE	2R	1	12.1	2.75	NA	85	168	0	1e-05	20
Drosophila melanogaster	Insecta	Circadian	Night Sleep CVE	3R	1	7.54	4.01	NA	85	168	0	1e-05	20
Drosophila melanogaster	Insecta	Circadian	Night Sleep CVE	2L	1	7.25	4.7	NA	85	168	0	1e-05	20
Drosophila melanogaster	Insecta	Motor	Waking Activity	3L	1	8.92	2.02	NA	85	168	0	1e-05	20
Drosophila melanogaster	Insecta	Motor	Waking Activity	2R	1	6.89	3.33	NA	85	168	0	1e-05	20
Drosophila melanogaster	Insecta	Motor	Waking Activity	X	1	6.49	4.3	NA	85	168	0	1e-05	20
Drosophila melanogaster	Insecta	Motor	Waking Activity	2R	1	11.3	2.64	NA	85	168	0	1e-05	20
Drosophila melanogaster	Insecta	Motor	Waking Activity	2R	1	6.64	3.84	NA	85	168	0	1e-05	20
Drosophila melanogaster	Insecta	Motor	Waking Activity CVE	2L	1	12.7	3.66	NA	85	168	0	1e-05	20
Drosophila melanogaster	Insecta	Motor	Waking Activity CVE	3R	1	8.18	4.18	NA	85	168	0	1e-05	20
Drosophila melanogaster	Insecta	Motor	Waking Activity CVE	3L	1	8.53	5.32	NA	85	168	0	1e-05	20
Drosophila melanogaster	Insecta	Motor	Waking Activity CVE	3L	1	18.52	3.59	NA	85	168	0	1e-05	20
Sheep	Mammalia	Social	AT1-HBLEAT	2	1	2.9	0.24	NA	86	934	0	6e-07	1
Sheep	Mammalia	Social	AT1-HBLEAT	5	1	2.9	0.25	NA	86	934	0	6e-07	1
Sheep	Mammalia	Social	AT1-HBLEAT	16	1	2.9	0.21	NA	86	934	0	6e-07	1
Sheep	Mammalia	Social	AT1-LBLEAT	21	1	4.6	0.22	NA	86	934	0	6e-07	1
Sheep	Mammalia	Social	AT1-LBLEAT	12	1	2.9	0.27	NA	86	934	0	6e-07	1
Sheep	Mammalia	Social	AT1-LBLEAT	17	1	2.9	0.18	NA	86	934	0	6e-07	1
Sheep	Mammalia	Social	AT1-LOCOM	14	1	2.9	0.25	NA	86	934	0	6e-07	1
Sheep	Mammalia	Social	AT1-VIGIL	21	1	2.9	0.21	NA	86	934	0	6e-07	1
Sheep	Mammalia	Social	AT1-VIGIL	22	1	2.9	0.21	NA	86	934	0	6e-07	1
Sheep	Mammalia	Social	AT2-HBLEAT	16	1	6.9	0.3	NA	86	934	0	6e-07	1
Sheep	Mammalia	Social	AT2-HBLEAT	2	1	2.9	0.26	NA	86	934	0	6e-07	1
Sheep	Mammalia	Social	AT2-HBLEAT	21	1	2.9	0.19	NA	86	934	0	6e-07	1
Sheep	Mammalia	Social	AT2-LOCOM	10	1	4.6	0.2	NA	86	934	0	6e-07	1
Sheep	Mammalia	Social	AT2-LOCOM	24	1	2.9	0.22	NA	86	934	0	6e-07	1
Sheep	Mammalia	Social	AT2-PROX	4	1	2.9	0.19	NA	86	934	0	6e-07	1
Sheep	Mammalia	Social	CORT	19	1	2.9	0.27	NA	86	934	0	6e-07	1
Sheep	Mammalia	Social	CT1-HBLEAT	13	1	4.6	0.27	NA	86	934	0	6e-07	1
Sheep	Mammalia	Social	CT1-HBLEAT	17	1	4.6	0.19	NA	86	934	0	6e-07	1
Sheep	Mammalia	Social	CT1-HBLEAT	5	1	2.9	0.25	NA	86	934	0	6e-07	1
Sheep	Mammalia	Social	CT1-HBLEAT	21	1	2.9	0.2	NA	86	934	0	6e-07	1
Sheep	Mammalia	Social	CT1-LBLEAT	12	1	4.6	0.21	NA	86	934	0	6e-07	1
Sheep	Mammalia	Social	CT1-LBLEAT	24	1	4.6	0.19	NA	86	934	0	6e-07	1
Sheep	Mammalia	Social	CT1-LBLEAT	17	1	2.9	0.21	NA	86	934	0	6e-07	1
Sheep	Mammalia	Social	CT1-LBLEAT	21	1	2.9	0.26	NA	86	934	0	6e-07	1
Sheep	Mammalia	Social	CT2-DIST	16	1	4.6	0.24	NA	86	934	0	6e-07	1
Sheep	Mammalia	Social	CT2-DIST	12	1	2.9	0.23	NA	86	934	0	6e-07	1
Sheep	Mammalia	Social	FACTOR1	16	1	6.9	0.24	NA	86	934	0	6e-07	1
Sheep	Mammalia	Social	FACTOR1	5	1	4.6	0.26	NA	86	934	0	6e-07	1
Sheep	Mammalia	Social	FACTOR1	13	1	2.9	0.16	NA	86	934	0	6e-07	1
Sheep	Mammalia	Social	FACTOR2	6	1	4.6	0.22	NA	86	934	0	6e-07	1
Sheep	Mammalia	Social	FACTOR2	16	1	2.9	0.21	NA	86	934	0	6e-07	1
Sheep	Mammalia	Social	FACTOR2	26	1	2.9	0.21	NA	86	934	0	6e-07	1
Sheep	Mammalia	Social	FACTOR3	21	1	2.9	0.2	NA	86	934	0	6e-07	1
Sheep	Mammalia	Social	FACTOR4	21	1	6.9	0.27	NA	86	934	0	6e-07	1
Sheep	Mammalia	Social	FACTOR4	12	1	2.9	0.2	NA	86	934	0	6e-07	1
Sheep	Mammalia	Social	FACTOR4	24	1	2.9	0.29	NA	86	934	0	6e-07	1
Sheep	Mammalia	Social	HUMAPPRO	16	1	2.9	0.22	NA	86	934	0	6e-07	1
Sheep	Mammalia	Social	IBT-HBLEAT	5	1	2.9	0.22	NA	86	934	0	6e-07	1
Sheep	Mammalia	Social	IBT-HBLEAT	16	1	2.9	0.25	NA	86	934	0	6e-07	1
Sheep	Mammalia	Social	IBT-LOCOM	20	1	4.6	0.26	NA	86	934	0	6e-07	1
Sheep	Mammalia	Social	IBT-LOCOM	2	1	2.9	0.22	NA	86	934	0	6e-07	1
Sheep	Mammalia	Social	IBT-LOCOM	17	1	2.9	0.21	NA	86	934	0	6e-07	1
Sheep	Mammalia	Social	IBT-LOCOM	23	1	2.9	0.19	NA	86	934	0	6e-07	1
Sheep	Mammalia	Social	ISO_HBLEAT	5	1	4.6	0.22	NA	86	934	0	6e-07	1
Sheep	Mammalia	Social	ISO_HBLEAT	16	1	4.6	0.24	NA	86	934	0	6e-07	1
Sheep	Mammalia	Social	ISO_HBLEAT	13	1	2.9	0.22	NA	86	934	0	6e-07	1
Sheep	Mammalia	Social	ISO_LBLEAT	21	1	4.6	0.26	NA	86	934	0	6e-07	1
Sheep	Mammalia	Social	ISO_LBLEAT	12	1	2.9	0.22	NA	86	934	0	6e-07	1
Sheep	Mammalia	Social	ISO_LBLEAT	17	1	2.9	0.26	NA	86	934	0	6e-07	1
Rat	Mammalia	Learning	Morris water maze	17	1	14.75	13	NA	87		0	NA	NA
Cattle	Mammalia	Temperament	Temperament	29	1	NA	2.3	NA	88	872	0
Mouse	Mammalia	Drug response	Ethanol: locomotor response	2	1	8.4	11	NA	89	NA	0	8.9e-05	356
Mouse	Mammalia	Drug response	Ethanol: locomotor response	1	1	10.5	NA	NA	89	900	0	9.1e-05	364
Mouse	Mammalia	Drug response	Ethanol: locomotor response	2	1	5	NA	NA	89	NA	0	9.1e-05	364
Mouse	Mammalia	Drug response	Ethanol: locomotor response	6	1	10.5	NA	NA	89	NA	0	9.1e-05	364
Mouse	Mammalia	Drug response	Haloperidol: catalepsy	1	1	5	NA	NA	89	1800	0	9.1e-05	364
Mouse	Mammalia	Drug response	Haloperidol: catalepsy	9	1	5.5	NA	NA	89	1800	0	9.1e-05	364
Mouse	Mammalia	Drug response	Haloperidol: catalepsy	14	1	7	NA	NA	89	900	0	9.1e-05	364
Mouse	Mammalia	Drug response	Haloperidol: catalepsy	14	1	6.5	NA	NA	89	900	0	9.1e-05	364
Mouse	Mammalia	Motor	Spontaneous activity	1	1	6.5	NA	NA	89	900	0	9.1e-05	364
Mouse	Mammalia	Motor	Spontaneous activity	9	1	10	NA	NA	89	230	0	9.1e-05	364
Mouse	Mammalia	Motor	Spontaneous activity	19	1	6	NA	NA	89	230	0	9.1e-05	364
Mouse	Mammalia	Circadian rhythm	Daily activity counts DD	8, 11	2	4.6	NA	NA	92	23 strains	0	NA	NA
Mouse	Mammalia	Circadian rhythm	Wheel running	11	1	6.9	NA	NA	91	25	0	9e-05	360
Mouse	Mammalia	Circadian rhythm	Wheel running	1, 6, 9, 17, 19	5	4.6	NA	NA	91	25	0	9e-05	360
Fugu	Actinopterygii	Emotion	Acclimation test: Resume feeding	13	1	9.15	NA	NA	93	403	1	4.7	2350000
Fugu	Actinopterygii	Emotion	Acclimation test: Resume feeding	7	1	11.8	NA	NA	93	403	1	4.7	2350000
Fugu	Actinopterygii	Emotion	Acclimation test: Resume feeding	21	1	9.74	NA	NA	93	403	1	4.7	2350000
Fugu	Actinopterygii	Feeding	Feeding test: Face to observer	9	1	13.2	NA	NA	93	403	1	4.7	2350000
Fugu	Actinopterygii	Feeding	Feeding test: Face to observer	15	1	8.9	NA	NA	93	403	1	4.7	2350000
Fugu	Actinopterygii	Feeding	Feeding test: Face to observer	1	1	11.5	NA	NA	93	403	1	4.7	2350000
Fugu	Actinopterygii	Feeding	Feeding test: Face to observer	11	1	22.9	NA	NA	93	403	1	4.7	2350000
Fugu	Actinopterygii	Feeding	Feeding test: Face to observer	13	1	19.3	NA	NA	93	403	1	4.7	2350000
Fugu	Actinopterygii	Emotion	Novel object: Freezing time	1	1	9.6	NA	NA	93	403	1	4.7	2350000
Fugu	Actinopterygii	Emotion	Novel object: Freezing time	4	1	10.15	NA	NA	93	403	1	4.7	2350000
Fugu	Actinopterygii	Emotion	Novel object: Freezing time	13	1	8.4	NA	NA	93	403	1	4.7	2350000
Fugu	Actinopterygii	Emotion	Novel object: Freezing time	21	1	9.6	NA	NA	93	403	1	4.7	2350000
Fugu	Actinopterygii	Emotion	Novel object: Freezing time	22	1	9.2	NA	NA	93	403	1	4.7	2350000
Fugu	Actinopterygii	Emotion	OFT: Freezing time	2	1	8.76	NA	NA	93	403	1	4.7	2350000
Fugu	Actinopterygii	Emotion	OFT: Freezing time	22	1	8.54	NA	NA	93	403	1	4.7	2350000
Fugu	Actinopterygii	Motor	OFT: Swimming level	1	1	9.1	NA	NA	93	403	1	4.7	2350000
Fugu	Actinopterygii	Motor	OFT: Swimming level	9	1	11.9	NA	NA	93	403	1	4.7	2350000
Fugu	Actinopterygii	Motor	OFT: Swimming level	13	1	12.79	NA	NA	93	403	1	4.7	2350000
Fugu	Actinopterygii	Motor	Swimming activity test: Pausing time	1	1	11.7	NA	NA	93	403	1	4.7	2350000
Fugu	Actinopterygii	Motor	Swimming activity test: Pausing time	3	1	11.6	NA	NA	93	403	1	4.7	2350000
Fugu	Actinopterygii	Motor	Swimming activity test: Pausing time	9	1	11.8	NA	NA	93	403	1	4.7	2350000
Fugu	Actinopterygii	Motor	Swimming activity test: Pausing time	3	1	8.36	NA	NA	93	403	1	4.7	2350000
Fugu	Actinopterygii	Motor	Swimming activity test: Pausing time	4	1	14.32	NA	NA	93	403	1	4.7	2350000
Fugu	Actinopterygii	Motor	Swimming activity test: Pausing time	13	1	17.87	NA	NA	93	403	1	4.7	2350000
Fugu	Actinopterygii	Motor	Swimming activity test: Pausing time	17	1	8.76	NA	NA	93	403	1	4.7	2350000
Fugu	Actinopterygii	Motor	Swimming activity test: Pausing time	21	1	8.34	NA	NA	93	403	1	4.7	2350000
Fugu	Actinopterygii	Motor	Swimming activity test: Pausing time	22	1	13.6	NA	NA	93	403	1	4.7	2350000
Fugu	Actinopterygii	Motor	Swimming activity test: Swimming level	1	1	8.6	NA	NA	93	403	1	4.7	2350000
Fugu	Actinopterygii	Motor	Swimming activity test: Swimming level	9	1	19.3	NA	NA	93	403	1	4.7	2350000
Fugu	Actinopterygii	Motor	Swimming activity test: Swimming level	11	1	9.9	NA	NA	93	403	1	4.7	2350000
Fugu	Actinopterygii	Motor	Swimming activity test: Swimming level	3	1	9.12	NA	NA	93	403	1	4.7	2350000
Fugu	Actinopterygii	Motor	Swimming activity test: Swimming level	4	1	10.64	NA	NA	93	403	1	4.7	2350000
Fugu	Actinopterygii	Motor	Swimming activity test: Swimming level	13	1	9.9	NA	NA	93	403	1	4.7	2350000
Apis mellifera	Insecta	Feeding	Foraging	2	1	9.45	38	NA	96	95	0	2e-06	2
Apis mellifera	Insecta	Feeding	Foraging	X	1	7.48	33	NA	96	95	0	2e-06	2
Apis mellifera	Insecta	Feeding	Foraging	2,X	2	NA	59	NA	96	95	0	2e-06	2
Apis mellifera	Insecta	Aggression	Stinging	1	1	10.52	NA	NA	95	172	0	0.33	300000
Apis mellifera	Insecta	Emotion	Isopentyl acetate	9	1	11.08	NA	NA	94	172	0	0.33	300000
Apis mellifera	Insecta	Emotion	n-Decyl Acetate	9	1	17.78	40	NA	94	172	0	0.33	300000
Apis mellifera	Insecta	Emotion	n-Octanol	6	1	13.25	NA	NA	94	172	0	0.33	300000
Apis mellifera	Insecta	Emotion	n-Octanol	8	1	9.74	NA	NA	94	172	0	0.33	300000
Drosophila virilis	Insecta	Courtship	Courtship song: Pulse number	NA	1	NA	26	NA	97	890	0	0.5	7500000
Drosophila virilis	Insecta	Courtship	Courtship song: Pulse number	NA	1	NA	4.1	NA	97	890	0	0.5	7500000
Drosophila virilis	Insecta	Courtship	Courtship song: Pulse number	NA	1	NA	13.5	NA	97	890	0	0.5	7500000
Drosophila virilis	Insecta	Courtship	Courtship song: Pulse number	NA	1	NA	18.4	NA	97	890	0	0.5	7500000
Drosophila virilis	Insecta	Courtship	Courtship song: Pulse number	NA	1	NA	16.7	NA	97	890	0	0.5	7500000
Drosophila virilis	Insecta	Courtship	Courtship song: Pulse number	NA	1	NA	19.6	NA	97	890	0	0.5	7500000
Drosophila virilis	Insecta	Courtship	Courtship song: Pulse number	NA	1	NA	26.6	NA	97	890	0	0.5	7500000
Drosophila virilis	Insecta	Courtship	Courtship song: Pulse number	NA	1	NA	1.8	NA	97	890	0	0.5	7500000
Drosophila virilis	Insecta	Courtship	Courtship song: Pulse train length	NA	1	NA	11.4	NA	97	890	0	0.5	7500000
Drosophila virilis	Insecta	Courtship	Courtship song: Pulse train length	NA	1	NA	12.7	NA	97	890	0	0.5	7500000
Drosophila virilis	Insecta	Courtship	Courtship song: Pulse train length	NA	1	NA	14.9	NA	97	890	0	0.5	7500000
Drosophila virilis	Insecta	Courtship	Courtship song: Pulse train length	NA	1	NA	17.2	NA	97	890	0	0.5	7500000
Mouse	Mammalia	Social	Diff sniff	3	1	12.41	8	NA	99	410	0	0.00013	412
Mouse	Mammalia	Social	Diff sniff	X	1	10.15	8	NA	99	410	0	0.00013	412
Mouse	Mammalia	Social	Juvenile nose to nose	1	1	12.68	6.8	NA	99	410	0	0.00013	412
Mouse	Mammalia	Social	Juvenile nose to nose	9	1	11.15	6.8	NA	99	410	0	0.00013	412
Mouse	Mammalia	Social	Juvenile push crawl	10	1	13.49	10.3	NA	99	410	0	0.00013	412
Mouse	Mammalia	Social	Juvenile push crawl	12	1	11.86	10.3	NA	99	410	0	0.00013	412
Mouse	Mammalia	Social	Novel mouse sniff	3	1	12.89	8.6	NA	99	410	0	0.00013	412
Mouse	Mammalia	Social	Novel mouse sniff	X	1	11.93	8.6	NA	99	410	0	0.00013	412
Cave fish (A. mexicanus)	Actinopterygii	Motor	Dark preference	27	1	11.4	6.4	NA	105	310	0	0.1	200000
Cave fish (A. mexicanus)	Actinopterygii	Motor	Schooling	27	1	11.63	6.4	NA	105	310	0	0.1	200000
Cave fish (A. mexicanus)	Actinopterygii	Motor	Schooling: seeing fish	6	1	12.6	12	NA	105	310	0	0.1	200000
Nine-spined stickleback	Actinopterygii	Motor	Exploration	3,5,8,17	4	8.53	14	NA	108	283	0	0.012	12000
Nine-spined stickleback	Actinopterygii	Feeding	Feeding	3	1	8.88	4	NA	108	283	0	0.012	12000
Nine-spined stickleback	Actinopterygii	Temperament	Risk-taking	7	1	9.32	4	NA	108	283	0	0.012	12000
Philomachus pugnax (Ruff)	Aves	Courtship	Male coursthip strategy	Supergene	1	NA	100	NA	106, 109	286	0	3.8	1266667
Mouse	Mammalia	Emotion	Acoustic startle response	4	1	4.8	NA	NA	110	389	0	9e-05	360
Mouse	Mammalia	Emotion	Acoustic startle response	4	1	3.9	10	NA	110	389	0	9e-05	360
Mouse	Mammalia	Emotion	Acoustic startle response	7	1	2.3	3.9	NA	110	389	0	9e-05	360
Mouse	Mammalia	Motor	Bar holding (four paws)	3	1	3.2	8.1	NA	110	389	0	9e-05	360
Mouse	Mammalia	Motor	Bar holding for 10 s	14	1	2.2	4.4	NA	110	389	0	9e-05	360
Mouse	Mammalia	Motor	Bar holding for 10 s	15	1	2.3	6.5	NA	110	389	0	9e-05	360
Mouse	Mammalia	Motor	Cliff	15	1	3.6	3.6	NA	110	389	0	9e-05	360
Mouse	Mammalia	Motor	Crossed extensor	19	1	2.9	6.9	NA	110	389	0	9e-05	360
Mouse	Mammalia	Motor	Crossed extensor	X	1	2.5	4.2	NA	110	389	0	9e-05	360
Mouse	Mammalia	Motor	Eyelid opening	5	1	4.5	8	NA	110	389	0	9e-05	360
Mouse	Mammalia	Motor	Eyelid opening	13	1	2.2	3.7	NA	110	389	0	9e-05	360
Mouse	Mammalia	Motor	Forelimb placing	5	1	2.5	10	NA	110	389	0	9e-05	360
Mouse	Mammalia	Motor	Forelimb placing	7	1	2.6	7.2	NA	110	389	0	9e-05	360
Mouse	Mammalia	Motor	Forepaw grasping	2	1	2.3	7.2	NA	110	389	0	9e-05	360
Mouse	Mammalia	Motor	Forepaw grasping	14	1	2.4	5.9	NA	110	389	0	9e-05	360
Mouse	Mammalia	Motor	Geotaxia	10	1	4.1	14.2	NA	110	389	0	9e-05	360
Mouse	Mammalia	Motor	Hindlimb placing	3	1	2.5	6.8	NA	110	389	0	9e-05	360
Mouse	Mammalia	Motor	Hindlimb placing	10	1	2.4	6	NA	110	389	0	9e-05	360
Mouse	Mammalia	Motor	Righting	5	1	2.9	7.3	NA	110	389	0	9e-05	360
Mouse	Mammalia	Motor	Righting	5	1	2.5	5.4	NA	110	389	0	9e-05	360
Mouse	Mammalia	Motor	Rooting	3	1	2.2	3.7	NA	110	389	0	9e-05	360
Mouse	Mammalia	Motor	Rooting	7	1	2.3	11.9	NA	110	389	0	9e-05	360
Mouse	Mammalia	Motor	Rooting	17	1	2.7	6.4	NA	110	389	0	9e-05	360
Mouse	Mammalia	Motor	Vertical climbing	14	1	2.9	4	NA	110	389	0	9e-05	360
Mouse	Mammalia	Motor	Vertical climbing	1	1	3.2	3.2	NA	110	389	0	9e-05	360
Mouse	Mammalia	Motor	Visual placing	11	1	4.1	11.9	NA	110	389	0	9e-05	360
Mouse	Mammalia	Motor	Visual placing	11	1	2.4	18.8	NA	110	389	0	9e-05	360
Mouse	Mammalia	Motor	Duration	13	1	NA	6	NA	112	99	0	9.8e-05	392
Mouse	Mammalia	Motor	Duration	13	1	NA	6	NA	112	99	0	9.8e-05	392
Mouse	Mammalia	Motor	Duration	13	1	NA	6	NA	112	99	0	9.8e-05	392
Mouse	Mammalia	Motor	Speed	9	1	NA	11.3	NA	112	99	0	9.8e-05	392
Moth (Achroia grisella)	Insecta	Courtship	AI	6	1	6.7	26.5	NA	113	68	0	0.0002	600
Moth (Achroia grisella)	Insecta	Courtship	AI	7	1	9.2	37.5	NA	113	52	0	0.0002	600
Moth (Achroia grisella)	Insecta	Courtship	PA	5	1	11.63	35.1	NA	113	68	0	0.0002	600
Moth (Achroia grisella)	Insecta	Courtship	PA	14	1	6.7	15.2	NA	113	68	0	0.0002	600
Moth (Achroia grisella)	Insecta	Courtship	PA	8	1	9.2	21.7	NA	113	52	0	0.0002	600
Moth (Achroia grisella)	Insecta	Courtship	PA	17	1	6.7	16.9	NA	113	52	0	0.0002	600
Moth (Achroia grisella)	Insecta	Courtship	PA	25	1	11.63	28.8	NA	113	52	0	0.0002	600
Moth (Achroia grisella)	Insecta	Courtship	Pares	5	1	6.7	23.9	NA	113	52	0	0.0002	600
Moth (Achroia grisella)	Insecta	Courtship	Pares	10	1	6.7	33.1	NA	113	52	0	0.0002	600
Moth (Achroia grisella)	Insecta	Courtship	Pares	21	1	6.7	18.7	NA	113	22	0	0.0002	600
Moth (Achroia grisella)	Insecta	Courtship	PR	5	1	11.63	51.7	NA	113	68	0	0.0002	600
Moth (Achroia grisella)	Insecta	Courtship	PR	27	1	6.7	18.9	NA	113	68	0	0.0002	600
Moth (Achroia grisella)	Insecta	Courtship	PR	7	1	4.13	20.9	NA	113	52	0	0.0002	600
Moth (Achroia grisella)	Insecta	Courtship	PR	8	1	4.13	19.9	NA	113	52	0	0.0002	600
Moth (Achroia grisella)	Insecta	Courtship	PR	20	1	6.7	28.9	NA	113	52	0	0.0002	600
Moth (Achroia grisella)	Insecta	Courtship	Pref	9	1	6.7	18.4	NA	113	68	0	0.0002	600
Moth (Achroia grisella)	Insecta	Courtship	Pref	10	1	6.7	18.4	NA	113	68	0	0.0002	600
Moth (Achroia grisella)	Insecta	Courtship	Pref	2	1	6.7	17.8	NA	113	52	0	0.0002	600
Moth (Achroia grisella)	Insecta	Courtship	Pref	23	1	6.7	26.1	NA	113	52	0	0.0002	600
Moth (Achroia grisella)	Insecta	Courtship	Prres	5	1	9.2	46.5	NA	113	68	0	0.0002	600
Moth (Achroia grisella)	Insecta	Courtship	Prres	5	1	9.2	40.7	NA	113	68	0	0.0002	600
Moth (Achroia grisella)	Insecta	Courtship	Prres	7	1	6.7	29	NA	113	68	0	0.0002	600
Moth (Achroia grisella)	Insecta	Courtship	Prres	7	1	6.7	28.1	NA	113	52	0	0.0002	600
Moth (Achroia grisella)	Insecta	Courtship	Prres	8	1	6.7	25.2	NA	113	52	0	0.0002	600
Moth (Achroia grisella)	Insecta	Courtship	Prres	20	1	6.7	31.7	NA	113	52	0	0.0002	600
Moth (Achroia grisella)	Insecta	Courtship	T	22	1	9.2	27.4	NA	113	68	0	0.0002	600
Moth (Achroia grisella)	Insecta	Courtship	T	8	1	6.7	26.3	NA	113	68	0	0.0002	600
Moth (Achroia grisella)	Insecta	Courtship	T	20	1	9.2	32.3	NA	113	68	0	0.0002	600
Moth (Achroia grisella)	Insecta	Courtship	T	4	1	11.63	43.4	NA	113	52	0	0.0002	600
Moth (Achroia grisella)	Insecta	Courtship	T	20	1	9.2	26.6	NA	113	52	0	0.0002	600
Moth (Achroia grisella)	Insecta	Courtship	T	27	1	9.2	31.2	NA	113	52	0	0.0002	600
Mouse	Mammalia	Drug response	Ethanol: sleep time	1	1	5.4	NA	NA	115	1063	0	1.6e-05	64
Mouse	Mammalia	Drug response	Ethanol: sleep time	2	1	6.6	NA	NA	115	1063	0	1.6e-05	64
Mouse	Mammalia	Drug response	Ethanol: sleep time	7	1	1.7	NA	NA	115	1063	0	1.6e-05	64
Mouse	Mammalia	Drug response	Ethanol: sleep time	8	1	3.4	NA	NA	115	1063	0	1.6e-05	64
Mouse	Mammalia	Drug response	Ethanol: sleep time	11	1	6.5	NA	NA	115	1063	0	1.6e-05	64
Mouse	Mammalia	Drug response	Ethanol: sleep time	15	1	4	NA	NA	115	1063	0	1.6e-05	64
Mouse	Mammalia	Drug response	Ethanol: sleep time	18	1	1.8	NA	NA	115	1063	0	1.6e-05	64
Mouse	Mammalia	Motor	Spontaneous activity	1	1	NA	NA	NA	116	196	0	9e-05	360
C. elegans	Chromadorea	Motor	Response to CO2/O2 change	5	1	17.6	33	NA	118		0	NA	NA
C. elegans	Chromadorea	Motor	Response to CO2/O2 change	X	1	17.85	45	NA	118		0	NA	NA
C. elegans	Chromadorea	Motor	Response to CO2/O2 change	5	1	18.8	34	NA	118		0	NA	NA
C. elegans	Chromadorea	Motor	Response to CO2/O2 change	X	1	14.5	35	NA	118		0	NA	NA
Mouse	Mammalia	Drug preference	Ethanol: preference	2	1	7.3	4.3	NA	119	403	0	8.7e-05	348
Mouse	Mammalia	Drug preference	Ethanol: preference	11	1	4.4	NA	NA	119	120	0	8.7e-05	348
Drosophila melanogaster	Insecta	Courtship	Courtship latency	NA	1	12.9	38	NA	125	98	0	0.001	150000
Drosophila melanogaster	Insecta	Courtship	Courtship latency	NA	1	21.75	55	NA	125	98	0	0.001	150000
Drosophila melanogaster	Insecta	Courtship	Copulation latency	NA	1	13.5	43	NA	125	98	0	0.001	150000
Drosophila melanogaster	Insecta	Courtship	Copulation latency	NA	1	10.37	45	NA	125	98	0	0.001	150000
Drosophila melanogaster	Insecta	Courtship	Copulation latency	NA	1	14	42	NA	125	98	0	0.001	150000
Drosophila melanogaster	Insecta	Courtship	Courtship latency	NA	1	15.59	44	NA	125	98	0	0.001	150000
Drosophila melanogaster	Insecta	Courtship	Copulation latency	NA	1	12.47	45	NA	125	98	0	0.001	150000
Drosophila melanogaster	Insecta	Courtship	Courtship occurrence	NA	1	14	46	NA	125	98	0	0.001	150000
Drosophila melanogaster	Insecta	Courtship	Copulation occurrence	NA	1	18.7	47	NA	125	98	0	0.001	150000
Drosophila melanogaster	Insecta	Courtship	Courtship occurrence	NA	1	15.59	54	NA	125	98	0	0.001	150000
Drosophila melanogaster	Insecta	Courtship	Copulation occurrence	NA	1	18.7	48	NA	125	98	0	0.001	150000
Drosophila santomea/yakuba	Insecta	Courtship	Mating preference	NA	1	8.9	2.25	NA	124	530	1	0.4	6000000
Drosophila santomea/yakuba	Insecta	Courtship	Mating preference	NA	1	27	9.08	NA	124	530	1	0.4	6000000
Drosophila santomea/yakuba	Insecta	Courtship	Mating preference	NA	1	7.7	4.39	NA	124	530	1	0.4	6000000
Drosophila santomea/yakuba	Insecta	Courtship	Mating preference	NA	1	7.16	1.88	NA	124	530	1	0.4	6000000
Drosophila santomea/yakuba	Insecta	Courtship	Mating preference	NA	1	8.24	2	NA	124	530	1	0.4	6000000
Drosophila santomea/yakuba	Insecta	Courtship	Mating preference	NA	1	9.31	2.31	NA	124	530	1	0.4	6000000
Rat	Mammalia	Motor	OF activity 1 hr	8	1	9.5	29	NA	126	196	0	1.6e-05	32
Rat	Mammalia	Motor	OF immobility	19	1	3.1	7.2	NA	126	196	0	1.6e-05	32
Rat	Mammalia	Motor	OF rearing	8	1	6.4	27	NA	126	196	0	1.6e-05	32
Rat	Mammalia	Motor	Spontaneous activity	8	1	4.4	14	NA	126	908	0	NA	NA
Mouse	Mammalia	Emotion	Avoidance	19	1	6.7	18.3	NA	61	181	0	0.000104	416
Mouse	Mammalia	Emotion	Avoidance	19	1	6.7	12.7	NA	61	181	0	0.000104	416
Drosophila melanogaster	Insecta	Feeding	Foraging	Forager	1	NA	100	NA	129		0	NA	NA
Mouse	Mammalia	Learning	Fear conditioning: contextual	1, 17	2	4.6	NA	NA	130	199	0	8.8e-05	352
Mouse	Mammalia	Learning	Fear conditioning: cued	1	1	4.6	NA	NA	130	25	0	8.8e-05	352
Apis mellifera	Insecta	Feeding	Foraging	6	1	10.49	10	NA	131	153	0	2e-06	2
Mouse	Mammalia	Drug preference	Ethanol: preference	1	1	4.1	NA	NA	133	403	0	8.9e-05	356
Mouse	Mammalia	Drug preference	Ethanol: preference	3	1	3.4	3.3	NA	133	218	0	8.9e-05	356
Mouse	Mammalia	Parental	Maternal performance	D7Mit21	1	9.6	6.18	NA	134	241	0	7.1e-05	284
Mouse	Mammalia	Parental	Maternal performance	D2Mit17	1	7.7	4.61	NA	134	241	0	7.1e-05	284
Mouse	Mammalia	Drug preference	Ethanol: preference	2	1	3.7	4.3	NA	135	218	0	8.9e-05	356
Mouse	Mammalia	Drug preference	Ethanol: preference	3	1	2.5	3.3	NA	135	218	0	8.9e-05	356
Mouse	Mammalia	Drug preference	Ethanol: preference	4	1	2.2	3.3	NA	135	338	0	8.9e-05	356
Mouse	Mammalia	Drug preference	Ethanol: preference	7	1	2.7	NA	NA	135	120	0	8.9e-05	356
Mouse	Mammalia	Drug preference	Ethanol: preference	9	1	6.7	4.8	NA	135	403	0	8.9e-05	356
Mouse	Mammalia	Drug preference	Ethanol: preference	15	1	3.2	NA	NA	135	384	0	8.9e-05	356
Mouse	Mammalia	Drug preference	Ethanol: preference	1, 2, 3, 4, 7, 8,9,18	8	NA	NA	NA	135	384	0	8.9e-05	356
Mouse	Mammalia	Drug response	Cocaine (repeated): locomotor response	2, 8	2	6.9	NA	NA	136	25 strains	0	8.9e-05	356
Mouse	Mammalia	Drug response	Cocaine: locomotor response	1, 2, 3, 4, 19	5	6.9	NA	NA	136	25 strains	0	8.9e-05	356
Bighorn sheep	Mammalia	Temperament	Boldness	6	1	7.15	0.27	NA	137	184	0	NA	NA
Bighorn sheep	Mammalia	Temperament	Docility	2	1	8.39	1.6	NA	137	310	0	NA	NA
Mouse	Mammalia	Drug response	Ethanol: hypnotic sensitivity	1	1	3.3	NA	NA	142	391	0	9.1e-05	364
Mouse	Mammalia	Drug response	Ethanol: hypnotic sensitivity	5	1	2.3	NA	NA	142	391	0	9.1e-05	364
Rat	Mammalia	Emotion	EPM % open arm entries	6	1	2.8	6.5	NA	143	1636	0	4e-05	80
Rat	Mammalia	Emotion	EPM no. closed entries	7	1	2.9	18.4	NA	143	219	0	4e-05	80
Rat	Mammalia	Emotion	OF activity in center	4	1	10.4	61.3	NA	143	192	0	4e-05	80
Rat	Mammalia	Emotion	OF activity in center	5	1	3.7	3.7	NA	143	192	0	4e-05	80
Rat	Mammalia	Emotion	OF activity in center	1	1	7.7	6.8	NA	143	518	0	NA	NA
Rat	Mammalia	Emotion	OF center time (day 1	19	1	2.5	2.8	NA	143	518	0	NA	NA
Japanese quail	Aves	Emotion	Novel object	NA	1	4.6	NA	NA	144		0	1.6e-05	49
Japanese quail	Aves	Social	Social motivation	NA	1	4.6	NA	NA	144		0	1.6e-05	49
Pig	Mammalia	Feeding	ADLY	5	1	NA	23	NA	145	139	0	0.01	10000
Pig	Mammalia	Feeding	ADLY	5	1	NA	18.2	NA	145	139	0	0.01	10000
Pig	Mammalia	Feeding	DRNK	7	1	NA	27.3	NA	145	139	0	0.01	10000
Pig	Mammalia	Feeding	DRNK	16	1	NA	17.8	NA	145	139	0	0.01	10000
Pig	Mammalia	Feeding	FEED	5	1	NA	16.9	NA	145	139	0	0.01	10000
Pig	Mammalia	Motor	WALK	8	1	NA	17	NA	145	139	0	0.01	10000
Mouse	Mammalia	Drug response	Paraoxon: locomotor	1, 6, 9, 11, 15	5	4.6	NA	NA	146	26 strains	0	9.1e-05	364
Whitefish	Actinopterygii	Motor	Activity	6	1	9.56	14.5	NA	147	239	0	0.018	9000
Whitefish	Actinopterygii	Motor	Activity	14	1	9.2	12.8	NA	147	239	0	0.018	9000
Whitefish	Actinopterygii	Motor	Activity	25	1	8.72	16.3	NA	147	239	0	0.018	9000
Whitefish	Actinopterygii	Motor	Burst swimming	7	1	10.96	17.9	NA	147	239	0	0.018	9000
Whitefish	Actinopterygii	Motor	Burst swimming	3	1	10.96	14.4	NA	147	239	0	0.018	9000
Whitefish	Actinopterygii	Motor	Burst swimming	32	1	10.6	14.9	NA	147	239	0	0.018	9000
Whitefish	Actinopterygii	Motor	Burst swimming	6	1	9.35	16.8	NA	147	239	0	0.018	9000
Whitefish	Actinopterygii	Motor	Burst swimming	32	1	12.45	22.8	NA	147	239	0	0.018	9000
Whitefish	Actinopterygii	Motor	Depth selection	15	1	17.1	25.4	NA	147	263	0	0.018	9000
Whitefish	Actinopterygii	Motor	Depth selection	24	1	9.7	18.1	NA	147	263	0	0.018	9000
Whitefish	Actinopterygii	Motor	Depth selection	32	1	9.8	15.5	NA	147	263	0	0.018	9000
Whitefish	Actinopterygii	Motor	Directional change	14	1	11.27	17.7	NA	147	239	0	0.018	9000
Whitefish	Actinopterygii	Motor	Directional change	24	1	10.47	20.1	NA	147	239	0	0.018	9000
Whitefish	Actinopterygii	Motor	Directional change	7	1	11.49	31.6	NA	147	239	0	0.018	9000
Whitefish	Actinopterygii	Motor	Directional change	23	1	10	28.2	NA	147	239	0	0.018	9000
Apis mellifera	Insecta	Feeding	Age of first foraging	NA	1	12.11	16.3	NA	148	276	0	1.8e-05	18
Apis mellifera	Insecta	Feeding	Age of first foraging	NA	1	10.42	14.2	NA	148	276	0	1.8e-05	18
Apis mellifera	Insecta	Feeding	Age of first foraging	NA	1	9.9	23.1	NA	148	276	0	1.8e-05	18
Apis mellifera	Insecta	Feeding	Age of first foraging	NA	1	9.7	17	NA	148	276	0	1.8e-05	18
Mouse	Mammalia	Parental	Postpartum nest presence	1	1	25.4	3.6	NA	149	258	0	8.1e-05	324
Mouse	Mammalia	Parental	Postpartum nest structure	7	1	32.7	3.9	NA	149	258	0	8.1e-05	324
Mouse	Mammalia	Parental	Postpartum nest structure	15	1	22.8	2.6	NA	149	258	0	8.1e-05	324
Mouse	Mammalia	Parental	Postpartum temperature difference	2	1	13.1	2.5	NA	149	258	0	8.1e-05	324
Mouse	Mammalia	Parental	Postpartum temperature difference	14	1	9.45	2.5	NA	149	258	0	8.1e-05	324
Mouse	Mammalia	Parental	Prepartum material used	1	1	8.6	11.2	NA	149	258	0	8.1e-05	324
Mouse	Mammalia	Parental	Prepartum material used	10	1	8.6	9.1	NA	149	258	0	8.1e-05	324
Mouse	Mammalia	Parental	Prepartum material used	12	1	8.76	9.2	NA	149	258	0	8.1e-05	324
Mouse	Mammalia	Parental	Prepartum material used	16	1	8.34	11	NA	149	258	0	8.1e-05	324
Mouse	Mammalia	Parental	Prepartum nest presence	6	1	6.9	4.3	NA	149	258	0	8.1e-05	324
Mouse	Mammalia	Parental	Prepartum nest presence	8	1	8.1	3.4	NA	149	258	0	8.1e-05	324
Mouse	Mammalia	Parental	Prepartum nest structure	7	1	10.6	6.4	NA	149	258	0	8.1e-05	324
Mouse	Mammalia	Parental	Prepartum nest structure	15	1	9	4.4	NA	149	258	0	8.1e-05	324
Mouse	Mammalia	Parental	Prepartum nest structure	17	1	10	5.3	NA	149	258	0	8.1e-05	324
Mouse	Mammalia	Parental	Prepartum nest structure	X	1	9.8	5	NA	149	258	0	8.1e-05	324
Chicken (Red junglefowl x white leghorn)	Aves	Emotion	Factor FEAR	2	1	2.5	2.6	NA	150	750	0	0.0054	10800
Chicken (Red junglefowl x white leghorn)	Aves	Emotion	Factor FEAR	4	1	4.6	3.1	NA	150	750	0	0.0054	10800
Chicken (Red junglefowl x white leghorn)	Aves	Emotion	Frequency of call	9	1	4.6	5.3	NA	150	750	0	0.0054	10800
Chicken (Red junglefowl x white leghorn)	Aves	Emotion	Frequency of defecation	11	1	0.79	4.3	NA	150	750	0	0.0054	10800
Chicken (Red junglefowl x white leghorn)	Aves	Emotion	Frequency of stepping	2	1	4.6	6.6	NA	150	750	0	0.0054	10800
Chicken (Red junglefowl x white leghorn)	Aves	Emotion	Frequency of stepping	4	1	4.6	7.4	NA	150	750	0	0.0054	10800
Chicken (Red junglefowl x white leghorn)	Aves	Emotion	Latency time to calling	1	1	1.96	2.5	NA	150	750	0	0.0054	10800
Chicken (Red junglefowl x white leghorn)	Aves	Emotion	Latency time to calling	4	1	2.3	2.3	NA	150	750	0	0.0054	10800
Chicken (Red junglefowl x white leghorn)	Aves	Emotion	Latency time to standing	2	1	2.3	2.6	NA	150	750	0	0.0054	10800
Chicken (Red junglefowl x white leghorn)	Aves	Emotion	Latency time to standing	4	1	6.2	3.5	NA	150	750	0	0.0054	10800
Chicken (Red junglefowl x white leghorn)	Aves	Emotion	Latency time to walking	2	1	4.6	3.3	NA	150	750	0	0.0054	10800
Chicken (Red junglefowl x white leghorn)	Aves	Emotion	Latency time to walking	4	1	3.22	2.7	NA	150	750	0	0.0054	10800
Chicken (Red junglefowl x white leghorn)	Aves	Emotion	Headflicks	4	1	21.8	2	NA	150	750	0	0.0054	10800
Chicken (Red junglefowl x white leghorn)	Aves	Emotion	Headflicks males	4	1	22.1	4.1	NA	150	750	0	0.0054	10800
Chicken (Red junglefowl x white leghorn)	Aves	Emotion	NO1 males	1	1	21.8	4	NA	150	750	0	0.0054	10800
Chicken (Red junglefowl x white leghorn)	Aves	Emotion	RT lying males	11	1	25.8	4.9	NA	150	750	0	0.0054	10800
Chicken (Red junglefowl x white leghorn)	Aves	Emotion	TI duration	1	1	29.2	3.1	NA	150	750	0	0.0054	10800
Mouse	Mammalia	Motor	Response to limb denervation	15	1	4.7	NA	NA	151		0	8e-05	320
Crickets	Insecta	Courtship	Preference	LK1	1	10.9	47.7	NA	153	26	1	0.43	1720000
Crickets	Insecta	Courtship	Preference	LP1	1	10.67	47.1	NA	153	26	1	0.43	1720000
Crickets	Insecta	Courtship	Song	LK1	1	32.9	18.9	NA	153	26	1	0.43	1720000
Crickets	Insecta	Courtship	Song	LP1	1	55.75	18.3	NA	153	26	1	0.43	1720000
Crickets	Insecta	Courtship	Pulses per second	Lp1	1	55.73	18.3	NA	154	228	1	0.43	1720000
Crickets	Insecta	Courtship	Pulses per second	Lp1	1	11.56	2.1	NA	154	228	1	0.43	1720000
Crickets	Insecta	Courtship	Pulses per second	Lp3	1	24.8	6	NA	154	228	1	0.43	1720000
Crickets	Insecta	Courtship	Pulses per second	Lp3	1	15.04	3	NA	154	228	1	0.43	1720000
Crickets	Insecta	Courtship	Pulses per second	Lp4	1	36.96	9.2	NA	154	228	1	0.43	1720000
Crickets	Insecta	Courtship	Pulses per second	Lp5	1	52.34	16.5	NA	154	228	1	0.43	1720000
Crickets	Insecta	Courtship	Pulses per second	LX	1	34.9	10.2	NA	154	228	1	0.43	1720000
Crickets	Insecta	Courtship	Pulses per second	Lk1	1	33.06	18.9	NA	154	228	1	0.43	1720000
Crickets	Insecta	Courtship	Pulses per second	Lk1	1	11.08	2.5	NA	154	228	1	0.43	1720000
Crickets	Insecta	Courtship	Pulses per second	Lk2	1	10.08	2	NA	154	228	1	0.43	1720000
Crickets	Insecta	Courtship	Pulses per second	Lk3a	1	33.45	8.6	NA	154	228	1	0.43	1720000
Crickets	Insecta	Courtship	Pulses per second	Lk4	1	25.93	5.1	NA	154	228	1	0.43	1720000
Crickets	Insecta	Courtship	Pulses per second	Lk5	1	64.79	23.4	NA	154	228	1	0.43	1720000
Crickets	Insecta	Courtship	Pulses per second	LX	1	22.68	6.2	NA	154	228	1	0.43	1720000
Crickets	Insecta	Courtship	Pulses per second	Lp1	1	13.99	16.1	NA	154	228	1	0.43	1720000
Crickets	Insecta	Courtship	Pulses per second	Lp3a	1	11.61	6.5	NA	154	228	1	0.43	1720000
Crickets	Insecta	Courtship	Pulses per second	Lp4	1	10.3	11.5	NA	154	228	1	0.43	1720000
Crickets	Insecta	Courtship	Pulses per second	Lp5	1	17.92	17.6	NA	154	228	1	0.43	1720000
Crickets	Insecta	Courtship	Pulses per second	Lk1	1	16.62	15	NA	154	228	1	0.43	1720000
Crickets	Insecta	Courtship	Pulses per second	Lk3a	1	11.15	6.4	NA	154	228	1	0.43	1720000
Crickets	Insecta	Courtship	Pulses per second	Lk5b	1	16.59	26.7	NA	154	228	1	0.43	1720000
Mouse	Mammalia	Circadian rhythm	Amplitude of circadian	1	1	NA	NA	NA	156	196	0	9.2e-05	368
Mouse	Mammalia	Circadian rhythm	Amplitude of circadian	4	1	3.7	NA	NA	156	196	0	9.2e-05	368
Mouse	Mammalia	Circadian rhythm	Dissociation	12	1	NA	NA	NA	156	196	0	9.2e-05	368
Mouse	Mammalia	Circadian rhythm	Free running period	4	1	5.5	NA	NA	156	196	0	9.2e-05	368
Mouse	Mammalia	Circadian rhythm	Free running period	5	1	4.1	NA	NA	156	23	0	9.2e-05	368
Mouse	Mammalia	Circadian rhythm	Free running period	12	1	NA	NA	NA	156	196	0	9.2e-05	368
Mouse	Mammalia	Circadian rhythm	Phase angle of entrainment	12	1	4.3	NA	NA	156	196	0	9.2e-05	368
Mouse	Mammalia	Circadian rhythm	Phase angle of entrainment	12	1	3.8	NA	NA	156	196	0	9.2e-05	368
Mouse	Mammalia	Motor	Spontaneous activity	16	1	1	NA	NA	156	230	0	9.2e-05	368
Apis mellifera	Insecta	Aggression	Stinging behavior	1	1	6.9	2.6	NA	157	166	0	0.33	300000
Drosophila melanogaster	Insecta	Aggression	Aggression	2L_13399812_SNP	1	5.33	10.1	-10.1	16	200	0	1e-05	20
Drosophila melanogaster	Insecta	Aggression	Aggression	2L_15833103_SNP	1	5.59	9.1	-9.099	16	200	0	1e-05	20
Drosophila melanogaster	Insecta	Aggression	Aggression	2L_15833311_SNP	1	6.05	10.09	-10.09	16	200	0	1e-05	20
Drosophila melanogaster	Insecta	Aggression	Aggression	2L_15833340_SNP	1	5.97	9.7	-9.702	16	200	0	1e-05	20
Drosophila melanogaster	Insecta	Aggression	Aggression	2L_17378496_SNP	1	5.1	5.8	-5.801	16	200	0	1e-05	20
Drosophila melanogaster	Insecta	Aggression	Aggression	2L_20513527_SNP	1	5.64	6.48	-6.475	16	200	0	1e-05	20
Drosophila melanogaster	Insecta	Aggression	Aggression	2L_3280667_SNP	1	5.12	10.3	-10.3	16	200	0	1e-05	20
Drosophila melanogaster	Insecta	Aggression	Aggression	2L_3607128_SNP	1	5.51	11.22	-11.22	16	200	0	1e-05	20
Drosophila melanogaster	Insecta	Aggression	Aggression	2L_7753530_SNP	1	5.31	5.48	-5.477	16	200	0	1e-05	20
Drosophila melanogaster	Insecta	Aggression	Aggression	2L_7753532_SNP	1	5.48	5.59	-5.591	16	200	0	1e-05	20
Drosophila melanogaster	Insecta	Aggression	Aggression	2R_11962081_SNP	1	6.18	11.36	-11.36	16	200	0	1e-05	20
Drosophila melanogaster	Insecta	Aggression	Aggression	2R_14837253_SNP	1	5.57	7.3	-7.302	16	200	0	1e-05	20
Drosophila melanogaster	Insecta	Aggression	Aggression	2R_14992284_SNP	1	5.25	7.21	-7.212	16	200	0	1e-05	20
Drosophila melanogaster	Insecta	Aggression	Aggression	2R_16967555_SNP	1	5.79	12.14	-12.14	16	200	0	1e-05	20
Drosophila melanogaster	Insecta	Aggression	Aggression	2R_16967596_SNP	1	5.26	10.46	-10.46	16	200	0	1e-05	20
Drosophila melanogaster	Insecta	Aggression	Aggression	2R_1750659_SNP	1	5.07	7.64	-7.639	16	200	0	1e-05	20
Drosophila melanogaster	Insecta	Aggression	Aggression	2R_19449384_SNP	1	6.46	12.17	-12.17	16	200	0	1e-05	20
Drosophila melanogaster	Insecta	Aggression	Aggression	2R_2773614_SNP	1	5.13	9.94	-9.943	16	200	0	1e-05	20
Drosophila melanogaster	Insecta	Aggression	Aggression	2R_2788562_SNP	1	5.01	10.66	-10.66	16	200	0	1e-05	20
Drosophila melanogaster	Insecta	Aggression	Aggression	2R_2919411_SNP	1	5.62	6.32	-6.316	16	200	0	1e-05	20
Drosophila melanogaster	Insecta	Aggression	Aggression	2R_6131934_SNP	1	5	8.84	-8.843	16	200	0	1e-05	20
Drosophila melanogaster	Insecta	Aggression	Aggression	3L_10922037_SNP	1	5.08	4.91	-4.907	16	200	0	1e-05	20
Drosophila melanogaster	Insecta	Aggression	Aggression	3L_10922119_SNP	1	6.53	5.81	-5.814	16	200	0	1e-05	20
Drosophila melanogaster	Insecta	Aggression	Aggression	3L_10922120_SNP	1	6.29	5.69	-5.685	16	200	0	1e-05	20
Drosophila melanogaster	Insecta	Aggression	Aggression	3L_10922129_DEL	1	5.53	5.05	-5.05	16	200	0	1e-05	20
Drosophila melanogaster	Insecta	Aggression	Aggression	3L_11275980_SNP	1	5.02	9.81	-9.814	16	200	0	1e-05	20
Drosophila melanogaster	Insecta	Aggression	Aggression	3L_11649987_SNP	1	5.55	9.98	-9.978	16	200	0	1e-05	20
Drosophila melanogaster	Insecta	Aggression	Aggression	3L_11649992_SNP	1	5.19	9.3	-9.298	16	200	0	1e-05	20
Drosophila melanogaster	Insecta	Aggression	Aggression	3L_12434651_SNP	1	5.08	4.96	4.961	16	200	0	1e-05	20
Drosophila melanogaster	Insecta	Aggression	Aggression	3L_12434657_SNP	1	5.14	5	5.002	16	200	0	1e-05	20
Drosophila melanogaster	Insecta	Aggression	Aggression	3L_12801916_SNP	1	5.02	5.6	5.601	16	200	0	1e-05	20
Drosophila melanogaster	Insecta	Aggression	Aggression	3L_13120496_SNP	1	5	4.96	4.958	16	200	0	1e-05	20
Drosophila melanogaster	Insecta	Aggression	Aggression	3L_13778968_SNP	1	5.19	4.86	4.856	16	200	0	1e-05	20
Drosophila melanogaster	Insecta	Aggression	Aggression	3L_13779041_DEL	1	5.64	6.15	-6.151	16	200	0	1e-05	20
Drosophila melanogaster	Insecta	Aggression	Aggression	3L_14313095_SNP	1	7.44	10.88	-10.88	16	200	0	1e-05	20
Drosophila melanogaster	Insecta	Aggression	Aggression	3L_15028933_SNP	1	5.2	8.31	-8.314	16	200	0	1e-05	20
Drosophila melanogaster	Insecta	Aggression	Aggression	3L_15028934_SNP	1	5.12	8.25	-8.248	16	200	0	1e-05	20
Drosophila melanogaster	Insecta	Aggression	Aggression	3L_17092543_SNP	1	5.72	10.98	-10.98	16	200	0	1e-05	20
Drosophila melanogaster	Insecta	Aggression	Aggression	3L_18216668_SNP	1	5.19	7.44	-7.438	16	200	0	1e-05	20
Drosophila melanogaster	Insecta	Aggression	Aggression	3L_18216702_DEL	1	5.18	7.05	-7.051	16	200	0	1e-05	20
Drosophila melanogaster	Insecta	Aggression	Aggression	3L_18216709_SNP	1	5.18	7.05	-7.051	16	200	0	1e-05	20
Drosophila melanogaster	Insecta	Aggression	Aggression	3L_18216710_INS	1	5.18	7.05	-7.051	16	200	0	1e-05	20
Drosophila melanogaster	Insecta	Aggression	Aggression	3L_18216713_SNP	1	5.35	7.21	-7.21	16	200	0	1e-05	20
Drosophila melanogaster	Insecta	Aggression	Aggression	3L_18216735_SNP	1	5.23	7.08	-7.082	16	200	0	1e-05	20
Drosophila melanogaster	Insecta	Aggression	Aggression	3L_18216746_SNP	1	5.61	7.48	-7.476	16	200	0	1e-05	20
Drosophila melanogaster	Insecta	Aggression	Aggression	3L_18216750_SNP	1	5.57	7.45	-7.449	16	200	0	1e-05	20
Drosophila melanogaster	Insecta	Aggression	Aggression	3L_18216753_SNP	1	5.86	7.79	-7.791	16	200	0	1e-05	20
Drosophila melanogaster	Insecta	Aggression	Aggression	3L_18216755_SNP	1	5.81	7.76	-7.756	16	200	0	1e-05	20
Drosophila melanogaster	Insecta	Aggression	Aggression	3L_18216758_SNP	1	5.49	7.4	-7.401	16	200	0	1e-05	20
Drosophila melanogaster	Insecta	Aggression	Aggression	3L_3480279_SNP	1	5.12	10.8	-10.8	16	200	0	1e-05	20
Drosophila melanogaster	Insecta	Aggression	Aggression	3L_7064537_SNP	1	5.23	8.8	-8.802	16	200	0	1e-05	20
Drosophila melanogaster	Insecta	Aggression	Aggression	3L_7306515_DEL	1	5.16	9.65	-9.651	16	200	0	1e-05	20
Drosophila melanogaster	Insecta	Aggression	Aggression	3L_7474330_SNP	1	5.01	9.85	-9.851	16	200	0	1e-05	20
Drosophila melanogaster	Insecta	Aggression	Aggression	3L_7868899_SNP	1	5.4	10.2	-10.2	16	200	0	1e-05	20
Drosophila melanogaster	Insecta	Aggression	Aggression	3L_8159416_SNP	1	5.85	10.26	-10.26	16	200	0	1e-05	20
Drosophila melanogaster	Insecta	Aggression	Aggression	3L_9132734_DEL	1	5.72	9.22	-9.222	16	200	0	1e-05	20
Drosophila melanogaster	Insecta	Aggression	Aggression	3L_9132739_SNP	1	5.53	8.81	-8.81	16	200	0	1e-05	20
Drosophila melanogaster	Insecta	Aggression	Aggression	3L_9132740_SNP	1	7.09	10.29	-10.29	16	200	0	1e-05	20
Drosophila melanogaster	Insecta	Aggression	Aggression	3L_9132751_INS	1	5.02	8.16	-8.155	16	200	0	1e-05	20
Drosophila melanogaster	Insecta	Aggression	Aggression	3L_9132767_SNP	1	5.25	7.97	-7.974	16	200	0	1e-05	20
Drosophila melanogaster	Insecta	Aggression	Aggression	3L_9999978_SNP	1	5.8	9.01	-9.013	16	200	0	1e-05	20
Drosophila melanogaster	Insecta	Aggression	Aggression	3R_11289681_SNP	1	5.11	7.05	-7.045	16	200	0	1e-05	20
Drosophila melanogaster	Insecta	Aggression	Aggression	3R_11290385_SNP	1	7.99	8.61	-8.607	16	200	0	1e-05	20
Drosophila melanogaster	Insecta	Aggression	Aggression	3R_11291926_SNP	1	5.31	10.99	-10.99	16	200	0	1e-05	20
Drosophila melanogaster	Insecta	Aggression	Aggression	3R_14032944_SNP	1	5.08	6.21	6.208	16	200	0	1e-05	20
Drosophila melanogaster	Insecta	Aggression	Aggression	3R_14175014_SNP	1	5.95	8.92	-8.915	16	200	0	1e-05	20
Drosophila melanogaster	Insecta	Aggression	Aggression	3R_14175017_SNP	1	5.38	8.27	-8.265	16	200	0	1e-05	20
Drosophila melanogaster	Insecta	Aggression	Aggression	X_11009293_SNP	1	5.06	10.76	-10.76	16	200	0	1e-05	20
Drosophila melanogaster	Insecta	Aggression	Aggression	X_13376554_SNP	1	5.46	10.26	-10.26	16	200	0	1e-05	20
Drosophila melanogaster	Insecta	Aggression	Aggression	X_15156950_INS	1	5.12	5.82	-5.824	16	200	0	1e-05	20
Drosophila melanogaster	Insecta	Aggression	Aggression	X_15976049_SNP	1	5.05	6.93	-6.933	16	200	0	1e-05	20
Drosophila melanogaster	Insecta	Aggression	Aggression	X_16094420_SNP	1	5.78	10.19	-10.19	16	200	0	1e-05	20
Drosophila melanogaster	Insecta	Aggression	Aggression	X_21132152_SNP	1	5.59	11.32	-11.32	16	200	0	1e-05	20
Drosophila melanogaster	Insecta	Aggression	Aggression	X_3713529_SNP	1	5.96	5.79	-5.788	16	200	0	1e-05	20
Drosophila melanogaster	Insecta	Aggression	Aggression	3R_11290385_SNP	1	7.99	8.61	-8.61	16	200	0	1e-05	20
Drosophila melanogaster	Insecta	Aggression	Aggression	3L_14313095_SNP	1	7.44	10.88	-10.88	16	200	0	1e-05	20
Drosophila melanogaster	Insecta	Aggression	Aggression	3L_9132740_SNP	1	7.09	10.29	-10.29	16	200	0	1e-05	20
Drosophila melanogaster	Insecta	Aggression	Aggression	3L_10922119_SNP	1	6.53	5.81	-5.81	16	200	0	1e-05	20
Drosophila melanogaster	Insecta	Aggression	Aggression	2R_19449384_SNP	1	6.46	12.17	-12.17	16	200	0	1e-05	20
Drosophila melanogaster	Insecta	Aggression	Aggression	3L_10922120_SNP	1	6.29	5.69	-5.69	16	200	0	1e-05	20
Drosophila melanogaster	Insecta	Aggression	Aggression	2R_11962081_SNP	1	6.18	11.36	-11.36	16	200	0	1e-05	20
Drosophila melanogaster	Insecta	Aggression	Aggression	2L_15833311_SNP	1	6.05	10.09	-10.09	16	200	0	1e-05	20
Drosophila melanogaster	Insecta	Aggression	Aggression	2L_15833340_SNP	1	5.97	9.7	-9.7	16	200	0	1e-05	20
Drosophila melanogaster	Insecta	Aggression	Aggression	X_3713529_SNP	1	5.96	5.79	-5.79	16	200	0	1e-05	20
Drosophila melanogaster	Insecta	Aggression	Aggression	3R_14175014_SNP	1	5.95	8.92	-8.92	16	200	0	1e-05	20
Drosophila melanogaster	Insecta	Aggression	Aggression	3L_18216753_SNP	1	5.86	7.79	-7.79	16	200	0	1e-05	20
Drosophila melanogaster	Insecta	Aggression	Aggression	3L_8159416_SNP	1	5.85	10.26	-10.26	16	200	0	1e-05	20
Drosophila melanogaster	Insecta	Aggression	Aggression	3L_18216755_SNP	1	5.81	7.76	-7.76	16	200	0	1e-05	20
Drosophila melanogaster	Insecta	Aggression	Aggression	3L_9999978_SNP	1	5.8	9.01	-9.01	16	200	0	1e-05	20
Drosophila melanogaster	Insecta	Aggression	Aggression	2R_16967555_SNP	1	5.79	12.14	-12.14	16	200	0	1e-05	20
Drosophila melanogaster	Insecta	Aggression	Aggression	X_16094420_SNP	1	5.78	10.19	-10.19	16	200	0	1e-05	20
Drosophila melanogaster	Insecta	Aggression	Aggression	3L_17092543_SNP	1	5.72	10.98	-10.98	16	200	0	1e-05	20
Drosophila melanogaster	Insecta	Aggression	Aggression	3L_9132734_DEL	1	5.72	9.22	-9.22	16	200	0	1e-05	20
Drosophila melanogaster	Insecta	Aggression	Aggression	2L_20513527_SNP	1	5.64	6.48	-6.48	16	200	0	1e-05	20
Drosophila melanogaster	Insecta	Aggression	Aggression	3L_13779041_DEL	1	5.64	6.15	-6.15	16	200	0	1e-05	20
Drosophila melanogaster	Insecta	Aggression	Aggression	2R_2919411_SNP	1	5.62	6.32	-6.32	16	200	0	1e-05	20
Drosophila melanogaster	Insecta	Aggression	Aggression	3L_18216746_SNP	1	5.61	7.48	-7.48	16	200	0	1e-05	20
Drosophila melanogaster	Insecta	Aggression	Aggression	X_21132152_SNP	1	5.59	11.32	-11.32	16	200	0	1e-05	20
Drosophila melanogaster	Insecta	Aggression	Aggression	2L_15833103_SNP	1	5.59	9.1	-9.1	16	200	0	1e-05	20
Drosophila melanogaster	Insecta	Aggression	Aggression	3L_18216750_SNP	1	5.57	7.45	-7.45	16	200	0	1e-05	20
Drosophila melanogaster	Insecta	Aggression	Aggression	2R_14837253_SNP	1	5.57	7.3	-7.3	16	200	0	1e-05	20
Drosophila melanogaster	Insecta	Aggression	Aggression	3L_11649987_SNP	1	5.55	9.98	-9.98	16	200	0	1e-05	20
Drosophila melanogaster	Insecta	Aggression	Aggression	3L_9132739_SNP	1	5.53	8.81	-8.81	16	200	0	1e-05	20
Drosophila melanogaster	Insecta	Aggression	Aggression	3L_10922129_DEL	1	5.53	5.05	-5.05	16	200	0	1e-05	20
Drosophila melanogaster	Insecta	Aggression	Aggression	2L_3607128_SNP	1	5.51	11.22	-11.22	16	200	0	1e-05	20
Drosophila melanogaster	Insecta	Aggression	Aggression	3L_18216758_SNP	1	5.49	7.4	-7.4	16	200	0	1e-05	20
Drosophila melanogaster	Insecta	Aggression	Aggression	2L_7753532_SNP	1	5.48	5.59	-5.59	16	200	0	1e-05	20
Drosophila melanogaster	Insecta	Aggression	Aggression	X_13376554_SNP	1	5.46	10.26	-10.26	16	200	0	1e-05	20
Drosophila melanogaster	Insecta	Aggression	Aggression	3L_7868899_SNP	1	5.4	10.2	-10.2	16	200	0	1e-05	20
Drosophila melanogaster	Insecta	Aggression	Aggression	3R_14175017_SNP	1	5.38	8.27	-8.27	16	200	0	1e-05	20
Drosophila melanogaster	Insecta	Aggression	Aggression	3L_18216713_SNP	1	5.35	7.21	-7.21	16	200	0	1e-05	20
Drosophila melanogaster	Insecta	Aggression	Aggression	2L_13399812_SNP	1	5.33	10.1	-10.1	16	200	0	1e-05	20
Drosophila melanogaster	Insecta	Aggression	Aggression	2L_7753530_SNP	1	5.31	5.48	-5.48	16	200	0	1e-05	20
Drosophila melanogaster	Insecta	Aggression	Aggression	3R_11291926_SNP	1	5.31	10.99	-10.99	16	200	0	1e-05	20
Drosophila melanogaster	Insecta	Aggression	Aggression	2R_16967596_SNP	1	5.26	10.46	-10.46	16	200	0	1e-05	20
Drosophila melanogaster	Insecta	Aggression	Aggression	3L_9132767_SNP	1	5.25	7.97	-7.97	16	200	0	1e-05	20
Drosophila melanogaster	Insecta	Aggression	Aggression	2R_14992284_SNP	1	5.25	7.21	-7.21	16	200	0	1e-05	20
Drosophila melanogaster	Insecta	Aggression	Aggression	3L_18216735_SNP	1	5.23	7.08	-7.08	16	200	0	1e-05	20
Drosophila melanogaster	Insecta	Aggression	Aggression	3L_7064537_SNP	1	5.23	8.8	-8.8	16	200	0	1e-05	20
Drosophila melanogaster	Insecta	Aggression	Aggression	3L_15028933_SNP	1	5.2	8.31	-8.31	16	200	0	1e-05	20
Drosophila melanogaster	Insecta	Aggression	Aggression	3L_13778968_SNP	1	5.19	4.86	4.86	16	200	0	1e-05	20
Drosophila melanogaster	Insecta	Aggression	Aggression	3L_18216668_SNP	1	5.19	7.44	-7.44	16	200	0	1e-05	20
Drosophila melanogaster	Insecta	Aggression	Aggression	3L_11649992_SNP	1	5.19	9.3	-9.3	16	200	0	1e-05	20
Drosophila melanogaster	Insecta	Aggression	Aggression	3L_18216702_DEL	1	5.18	7.05	-7.05	16	200	0	1e-05	20
Drosophila melanogaster	Insecta	Aggression	Aggression	3L_18216709_SNP	1	5.18	7.05	-7.05	16	200	0	1e-05	20
Drosophila melanogaster	Insecta	Aggression	Aggression	3L_18216710_INS	1	5.18	7.05	-7.05	16	200	0	1e-05	20
Drosophila melanogaster	Insecta	Aggression	Aggression	3L_7306515_DEL	1	5.16	9.65	-9.65	16	200	0	1e-05	20
Drosophila melanogaster	Insecta	Aggression	Aggression	3L_12434657_SNP	1	5.14	5	5	16	200	0	1e-05	20
Drosophila melanogaster	Insecta	Aggression	Aggression	2R_2773614_SNP	1	5.13	9.94	-9.94	16	200	0	1e-05	20
Drosophila melanogaster	Insecta	Aggression	Aggression	3L_3480279_SNP	1	5.12	10.8	-10.8	16	200	0	1e-05	20
Drosophila melanogaster	Insecta	Aggression	Aggression	2L_3280667_SNP	1	5.12	10.3	-10.3	16	200	0	1e-05	20
Drosophila melanogaster	Insecta	Aggression	Aggression	3L_15028934_SNP	1	5.12	8.25	-8.25	16	200	0	1e-05	20
Drosophila melanogaster	Insecta	Aggression	Aggression	X_15156950_INS	1	5.12	5.82	-5.82	16	200	0	1e-05	20
Drosophila melanogaster	Insecta	Aggression	Aggression	3R_11289681_SNP	1	5.11	7.05	-7.05	16	200	0	1e-05	20
Drosophila melanogaster	Insecta	Aggression	Aggression	2L_17378496_SNP	1	5.1	5.8	-5.8	16	200	0	1e-05	20
Drosophila melanogaster	Insecta	Aggression	Aggression	3R_14032944_SNP	1	5.08	6.21	6.21	16	200	0	1e-05	20
Drosophila melanogaster	Insecta	Aggression	Aggression	3L_10922037_SNP	1	5.08	4.91	-4.91	16	200	0	1e-05	20
Drosophila melanogaster	Insecta	Aggression	Aggression	3L_12434651_SNP	1	5.08	4.96	4.96	16	200	0	1e-05	20
Drosophila melanogaster	Insecta	Aggression	Aggression	2R_1750659_SNP	1	5.07	7.64	-7.64	16	200	0	1e-05	20
Drosophila melanogaster	Insecta	Aggression	Aggression	X_11009293_SNP	1	5.06	10.76	-10.76	16	200	0	1e-05	20
Drosophila melanogaster	Insecta	Aggression	Aggression	X_15976049_SNP	1	5.05	6.93	-6.93	16	200	0	1e-05	20
Drosophila melanogaster	Insecta	Aggression	Aggression	3L_12801916_SNP	1	5.02	5.6	5.6	16	200	0	1e-05	20
Drosophila melanogaster	Insecta	Aggression	Aggression	3L_11275980_SNP	1	5.02	9.81	-9.81	16	200	0	1e-05	20
Drosophila melanogaster	Insecta	Aggression	Aggression	3L_9132751_INS	1	5.02	8.16	-8.16	16	200	0	1e-05	20
Drosophila melanogaster	Insecta	Aggression	Aggression	2R_2788562_SNP	1	5.01	10.66	-10.66	16	200	0	1e-05	20
Drosophila melanogaster	Insecta	Aggression	Aggression	3L_7474330_SNP	1	5.01	9.85	-9.85	16	200	0	1e-05	20
Drosophila melanogaster	Insecta	Aggression	Aggression	3L_13120496_SNP	1	5	4.96	4.96	16	200	0	1e-05	20
Drosophila melanogaster	Insecta	Aggression	Aggression	2R_6131934_SNP	1	5	8.84	-8.84	16	200	0	1e-05	20
Mouse	Mammalia	Emotion	%Freezing altered context	1	1	20.223	5.5	NA	158	612	0	0.000102	408
Mouse	Mammalia	Emotion	%Freezing altered context	2	1	12.3583	3.1	NA	158	612	0	0.000102	408
Mouse	Mammalia	Emotion	%Freezing altered context	5	1	11.3926	2.8	NA	158	612	0	0.000102	408
Mouse	Mammalia	Emotion	%Freezing altered context	10	1	11.1505	2.8	NA	158	612	0	0.000102	408
Mouse	Mammalia	Emotion	%Freezing altered context	11	1	13.5602	3.6	NA	158	612	0	0.000102	408
Mouse	Mammalia	Emotion	%Freezing context	1	1	12.5991	3.2	NA	158	612	0	0.000102	408
Mouse	Mammalia	Emotion	%Freezing context	2	1	15.474	4.1	NA	158	612	0	0.000102	408
Mouse	Mammalia	Emotion	%Freezing context	5	1	14.7575	3.9	NA	158	612	0	0.000102	408
Mouse	Mammalia	Emotion	%Freezing context	10	1	13.0801	3.4	NA	158	612	0	0.000102	408
Mouse	Mammalia	Emotion	%Freezing tone day 1	1	1	28.698	8	NA	158	612	0	0.000102	408
Mouse	Mammalia	Emotion	%Freezing tone day 2	2	1	14.2791	3.7	NA	158	612	0	0.000102	408
Mouse	Mammalia	Emotion	%Freezing tone day 3	X	1	13.3203	3.4	NA	158	612	0	0.000102	408
Mouse	Mammalia	Emotion	%Freezing tone day 3	1	1	14.5184	3.8	NA	158	612	0	0.000102	408
Mouse	Mammalia	Emotion	%Freezing tone day 4	2	1	16.6653	4.4	NA	158	612	0	0.000102	408
Mouse	Mammalia	Emotion	%Freezing tone day 5	5	1	14.0397	3.7	NA	158	612	0	0.000102	408
Mouse	Mammalia	Emotion	%Freezing tone day 6	13	1	11.1505	2.8	NA	158	612	0	0.000102	408
Mouse	Mammalia	Emotion	Center time	1	1	13.0801	3.4	NA	158	612	0	0.000102	408
Mouse	Mammalia	Emotion	Center time	5	1	15.2353	4	NA	158	612	0	0.000102	408
Mouse	Mammalia	Emotion	Center time	6	1	14.2791	3.7	NA	158	612	0	0.000102	408
Mouse	Mammalia	Emotion	Distance traveled _ center	1	1	21.1684	5.8	NA	158	612	0	0.000102	408
Mouse	Mammalia	Emotion	Distance traveled _ center	5	1	14.0397	3.6	NA	158	612	0	0.000102	408
Mouse	Mammalia	Emotion	Distance traveled _ center	6	1	20.4595	5.7	NA	158	612	0	0.000102	408
Mouse	Mammalia	Emotion	Distance traveled _ center	13	1	10.4225	2.6	NA	158	612	0	0.000102	408
Mouse	Mammalia	Emotion	Distance traveled _ center	17	1	14.0397	3.7	NA	158	612	0	0.000102	408
Mouse	Mammalia	Emotion	Distance traveled _ center	X	1	12.1172	3.1	NA	158	612	0	0.000102	408
Mouse	Mammalia	Emotion	Distance traveled _ periphery	1	1	23.9983	5.6	NA	158	612	0	0.000102	408
Mouse	Mammalia	Emotion	Distance traveled _ periphery	4	1	12.3583	3.1	NA	158	612	0	0.000102	408
Mouse	Mammalia	Emotion	Distance traveled _ periphery	11	1	20.223	5.6	NA	158	612	0	0.000102	408
Mouse	Mammalia	Emotion	Distance traveled _ periphery	X	1	14.7575	3.7	NA	158	612	0	0.000102	408
Mouse	Mammalia	Emotion	Factor 1-Contextual fear	2	1	12.3583	3.2	NA	158	612	0	0.000102	408
Mouse	Mammalia	Emotion	Factor 1-Contextual fear	5	1	11.8759	3	NA	158	612	0	0.000102	408
Mouse	Mammalia	Emotion	Factor 1-Contextual fear	18	1	10.9081	2.7	NA	158	612	0	0.000102	408
Mouse	Mammalia	Emotion	Factor 2-Altered context/OF	1	1	18.8025	5.1	NA	158	612	0	0.000102	408
Mouse	Mammalia	Emotion	Factor 2-Altered context/OF	6	1	10.4225	2.5	NA	158	612	0	0.000102	408
Mouse	Mammalia	Emotion	Factor 2-Altered context/OF	11	1	16.1892	4.3	NA	158	612	0	0.000102	408
Mouse	Mammalia	Emotion	Factor 3-Cue-based fear	1	1	13.8	5.1	NA	158	612	0	0.000102	408
Mouse	Mammalia	Emotion	Factor 3-Cue-based fear	2	1	14.9965	2.5	NA	158	612	0	0.000102	408
Mouse	Mammalia	Emotion	Factor 3-Cue-based fear	5	1	12.3583	4.3	NA	158	612	0	0.000102	408
Mouse	Mammalia	Emotion	Factor 4-Cued fear training	1	1	12.5991	3.2	NA	158	612	0	0.000102	408
Mouse	Mammalia	Emotion	Factor 4-Cued fear training	7	1	10.4225	2.6	NA	158	612	0	0.000102	408
Mouse	Mammalia	Circadian rhythm	Daily activity counts DD	1, 17	2	4.6	NA	NA	160	23	0	9.1e-05	364
Mouse	Mammalia	Circadian rhythm	Daily activity counts LD	1, 17	2	4.6	NA	NA	160	196	0	9.1e-05	364
Mouse	Mammalia	Circadian rhythm	Free running period	7	1	2.8	NA	NA	160	23	0	9.1e-05	364
Mouse	Mammalia	Circadian rhythm	Free running period	18	1	3.4	NA	NA	160	196	0	9.1e-05	364
Mouse	Mammalia	Circadian rhythm	Phase relationship	7	1	2.7	NA	NA	160	23	0	9.1e-05	364
Mouse	Mammalia	Drug preference	Ethanol: preference	9	1	8	4.8	NA	161	384	0	8.9e-05	356
Mouse	Mammalia	Drug preference	Ethanol: preference	9	1	7.4	4.8	NA	161	384	0	8.9e-05	356
Mouse	Mammalia	Drug preference	Ethanol: preference	9	1	6.7	4.8	NA	161	384	0	8.9e-05	356
Medaka	Actinopterygii	Emotion	Response stability index	16	1	30.19	26.7	NA	164	204	0	4	16000000
Apis mellifera	Insecta	Motor	Hygiene behavior	9	1	9.71	6.1	NA	165	240	0	1e-06	1
Mouse	Mammalia	Emotion	EPM % open arm entries	1	1	15.4	5.6	NA	166	219	0	3.7e-05	148
Mouse	Mammalia	Emotion	EPM % open arm entries	4	1	3.2	1.2	NA	166	227	0	3.7e-05	148
Mouse	Mammalia	Emotion	EPM % open arm entries	15	1	12.9	4.7	NA	166	1636	0	3.7e-05	148
Mouse	Mammalia	Emotion	EPM % open arm entries	18	1	7.9	2.9	NA	166	1636	0	3.7e-05	148
Mouse	Mammalia	Emotion	Tail suspension	5	1	10.9	3.9	NA	166	1636	0	3.7e-05	148
Mouse	Mammalia	Emotion	LD latency	1	1	6.8	2.5	NA	167	1636	0	3.7e-05	148
Mouse	Mammalia	Emotion	LD latency	11	1	5.3	1.9	NA	167	1636	0	3.7e-05	148
Mouse	Mammalia	Emotion	LD latency	14	1	8.7	3.1	NA	167	1636	0	3.7e-05	148
Mouse	Mammalia	Emotion	LD latency	15	1	17.9	6.5	NA	167	1636	0	3.7e-05	148
Mouse	Mammalia	Emotion	LD latency	18	1	6.5	2.3	NA	167	1636	0	3.7e-05	148
Mouse	Mammalia	Emotion	Mirror chamber-latency	5	1	3.5	1.3	NA	167	1636	0	3.7e-05	148
Mouse	Mammalia	Emotion	Mirror chamber-latency	12	1	3.2	1.2	NA	167	1636	0	3.7e-05	148
Mouse	Mammalia	Emotion	Mirror chamber-latency	15	1	17.7	6.4	NA	167	1636	0	3.7e-05	148
Mouse	Mammalia	Emotion	OF activity (5 min)	1	1	27.4	9.9	NA	167	1636	0	3.7e-05	148
Mouse	Mammalia	Emotion	OF activity (5 min)	4	1	3.5	1.3	NA	167	1636	0	3.7e-05	148
Mouse	Mammalia	Emotion	OF activity (5 min)	7	1	13	4.7	NA	167	1636	0	3.7e-05	148
Mouse	Mammalia	Emotion	OF activity (5 min)	12	1	3.6	1.3	NA	167	518	0	3.7e-05	148
Mouse	Mammalia	Emotion	OF activity (5 min)	15	1	12.5	4.5	NA	167	518	0	3.7e-05	148
Mouse	Mammalia	Emotion	OF activity (5 min)	18	1	5.4	2	NA	167	518	0	3.7e-05	148
Mouse	Mammalia	Emotion	OF activity (5 min)	X	1	5.3	1.9	NA	167	518	0	3.7e-05	148
Mouse	Mammalia	Emotion	OF defecation	1	1	14.5	5.2	NA	167	1636	0	3.7e-05	148
Mouse	Mammalia	Emotion	OF defecation	14	1	9.4	3.4	NA	167	1636	0	3.7e-05	148
Mouse	Mammalia	Emotion	OF defecation	X	1	5.4	1.9	NA	167	1636	0	3.7e-05	148
Mouse	Mammalia	Emotion	Tail suspension	3	1	6.7	2.4	NA	167	560	0	3.7e-05	148
Mouse	Mammalia	Emotion	Tail suspension	11	1	6.9	2.5	NA	167	1636	0	3.7e-05	148
Mouse	Mammalia	Emotion	Tail suspension	19	1	6.2	2.2	NA	167	560	0	3.7e-05	148
Mouse	Mammalia	Learning	Fear conditioning: contextual	3	1	2.3	10	NA	168	479	0	8.9e-05	356
Mouse	Mammalia	Learning	Fear conditioning: contextual	8	1	3.2	2.1	NA	168	473	0	8.9e-05	356
Mouse	Mammalia	Learning	Fear conditioning: contextual	9	1	2.8	8.2	NA	168	199	0	8.9e-05	356
Solenopsis invicta	Insecta	Social	Social organization	SB/Sb	1	NA	100	NA	171		0	0.39	6500
Peromyscus (Maniculatus x polionotus)	Mammalia	Motor	Escape tunnel presence		1		6.2	NA	173	272	1	1.5	6000000
Peromyscus (Maniculatus x polionotus)	Mammalia	Motor	Tunnel length		3		14.8	NA	173	272	1	1.5	6000000
Mouse	Mammalia	Learning	Fear conditioning: altered context	2	1	3	3.7	NA	174	479	0	8.8e-05	352
Mouse	Mammalia	Learning	Fear conditioning: altered context	3	1	3	3.5	NA	174	473	0	8.8e-05	352
Mouse	Mammalia	Learning	Fear conditioning: contextual	1	1	4.5	4.8	NA	174	473	0	8.8e-05	352
Mouse	Mammalia	Learning	Fear conditioning: contextual	2	1	3	3.6	NA	174	199	0	8.8e-05	352
Mouse	Mammalia	Learning	Fear conditioning: contextual	3	1	4.1	4.9	NA	174	479	0	8.8e-05	352
Mouse	Mammalia	Learning	Fear conditioning: contextual	10	1	4.7	5.6	NA	174	479	0	8.8e-05	352
Mouse	Mammalia	Learning	Fear conditioning: contextual	16	1	4.5	5.2	NA	174	479	0	8.8e-05	352
Mouse	Mammalia	Learning	Fear conditioning: cued	1	1	5.6	6.3	NA	174	479	0	8.8e-05	352
Mouse	Mammalia	Learning	Fear conditioning: cued	10	1	4.6	4.2	NA	174	473	0	8.8e-05	352
Mouse	Mammalia	Learning	Fear conditioning: cued	16	1	3.7	4.4	NA	174	479	0	8.8e-05	352
Mouse	Mammalia	Motor	Ambulatory activity	12	1	9	25	NA	178	196	0	NA	NA
Mouse	Mammalia	Motor	Rearing	12	1	15	41	NA	178	196	0	NA	NA
Zebrafish	Actinopterygii	Temperament	Boldness	6,9,18	4	NA	21	NA	179	184	0	2	8000000
Zebrafish	Actinopterygii	Temperament	Boldness (PC score)	9	1	10.86	15	NA	179	184	0	2	8000000
Zebrafish	Actinopterygii	Temperament	Boldness (Time first entered stimulus zone)	9	1	12.48	14	NA	179	184	0	2	8000000
Zebrafish	Actinopterygii	Temperament	Boldness (Time first entered stimulus zone)	21	1	9.28	14	NA	179	184	0	2	8000000
Drosophila	Insecta	Courtship	Body Shaking	X	1	8.49	NA	NA	181	263	1	2.8	42000000
Drosophila	Insecta	Courtship	Body Shaking	X	1	8.76	NA	NA	181	263	1	2.8	42000000
Drosophila	Insecta	Courtship	Body Shaking	E	1	7.74	NA	NA	181	263	1	2.8	42000000
Drosophila	Insecta	Courtship	Body Shaking	E	1	8.06	NA	NA	181	263	1	2.8	42000000
Drosophila	Insecta	Courtship	Circling	X	1	7.53	NA	NA	181	263	1	2.8	42000000
Drosophila	Insecta	Courtship	Circling	C	1	7.74	NA	NA	181	263	1	2.8	42000000
Drosophila	Insecta	Courtship	Circling	C	1	7.69	NA	NA	181	263	1	2.8	42000000
Drosophila	Insecta	Courtship	Circling	D	1	8.65	NA	NA	181	263	1	2.8	42000000
Drosophila	Insecta	Courtship	Circling	2 peaks	1	8.71	NA	NA	181	263	1	2.8	42000000
Drosophila	Insecta	Courtship	Courtship Score	X	1	13.13	14	NA	181	263	1	2.8	42000000
Drosophila	Insecta	Courtship	Courtship Score	B	1	10.03	14	NA	181	263	1	2.8	42000000
Drosophila	Insecta	Courtship	Courtship Score	X	1	12.87	11.3	NA	181	263	1	2.8	42000000
Drosophila	Insecta	Courtship	Courtship Score	B	1	12.5	14.9	NA	181	263	1	2.8	42000000
Drosophila	Insecta	Courtship	Courtship Score	X	1	8.55	11.8	NA	181	263	1	2.8	42000000
Drosophila	Insecta	Courtship	Courtship Score	B	1	8.44	15.5	NA	181	263	1	2.8	42000000
Drosophila	Insecta	Courtship	Courtship Score	C	1	7.15	9.7	NA	181	263	1	2.8	42000000
Drosophila	Insecta	Courtship	Courtship Score	C	1	7.36	10.4	NA	181	263	1	2.8	42000000
Drosophila	Insecta	Courtship	Courtship Score	C	1	7.63	11.5	NA	181	263	1	2.8	42000000
Drosophila	Insecta	Courtship	Courtship Score	X	1	9.66	10.7	NA	181	263	1	2.8	42000000
Drosophila	Insecta	Courtship	Courtship Score	B	1	10.09	13.4	NA	181	263	1	2.8	42000000
Drosophila	Insecta	Courtship	Courtship Score	C	1	7.47	7.4	NA	181	263	1	2.8	42000000
Drosophila	Insecta	Courtship	Wing Display	X	1	7.69	NA	NA	181	263	1	2.8	42000000
Mouse	Mammalia	Emotion	Forced swim test	6	1	2.8	3	NA	182	219	0	9.3e-05	372
Mouse	Mammalia	Emotion	Forced swim test	8	1	4.2	5.4	NA	182	560	0	9.3e-05	372
Mouse	Mammalia	Emotion	Forced swim test	8	1	3	4	NA	182	560	0	9.3e-05	372
Mouse	Mammalia	Emotion	Forced swim test	11	1	3.7	2.9	NA	182	560	0	9.3e-05	372
Mouse	Mammalia	Emotion	Forced swim test	17	1	2.9	2.2	NA	182	560	0	9.3e-05	372
Mouse	Mammalia	Emotion	Tail suspension	4	1	3.8	4.6	NA	182	560	0	9.3e-05	372
Mouse	Mammalia	Emotion	Tail suspension	8	1	2.9	2.5	NA	182	1636	0	9.3e-05	372
Mouse	Mammalia	Emotion	Tail suspension	11	1	3.6	3.6	NA	182	560	0	9.3e-05	372
Mouse	Mammalia	Emotion	Tail suspension	14	1	3	2.3	NA	182	560	0	9.3e-05	372
Cave fish (A. mexicanus)	Actinopterygii	Motor	LocoMotor	3	1	15.78	32.5	NA	183	115	0	0.1	200000
Cave fish (A. mexicanus)	Actinopterygii	Motor	LocoMotor	22	1	10.22	17.6	NA	183	115	0	0.1	200000
Cave fish (A. mexicanus)	Actinopterygii	Feeding	Vibration attraction behavior	2	1	7.67	4.1	NA	183	115	0	0.1	200000
Cave fish (A. mexicanus)	Actinopterygii	Feeding	Vibration attraction behavior	17	1	15.68	9.6	NA	183	115	0	0.1	200000
Threespined stickleback	Actinopterygii	Courtship	Mean dorsal pricking	9	1	9.25106	23.1	NA	104	76	0	1.5	2000000
Threespined stickleback	Actinopterygii	Courtship	Max dorsal pricking	9	1	9.42246	23.1	NA	104	76	0	1.5	2000000
