# Supplementary material for: Assessing the Genetic Landscape of Animal Behavior
Source: Genetics. 2018 Mar 21;209(1):223–32. doi: 10.1534/genetics.118.300712 (PMC5937184; doi:10.1534/genetics.118.300712)
Supplement: Supplementary file 3 [file 223TableS4.xlsx]

## Sheet: table_s1
SNP	BETA	SE	P-VALUE	TRAIT	GENE
2L_2711933_SNP	3.9	0.7704	9.287e-07	chillcoma.male	CG31690
2L_11696858_SNP	3.53	0.6113	2.957e-08	chillcoma.male	CG4988
2R_3836812_SNP	3.892	0.7698	9.625e-07	chillcoma.male	CG14764
2R_8988994_SNP	3.216	0.5759	6.531e-07	chillcoma.male
2R_9737128_DEL	1.465	0.2638	9.281e-08	chillcoma.male	CG30484
2R_9739780_SNP	1.434	0.2286	2.245e-09	chillcoma.male	CG30485
2R_19847688_SNP	3.9	0.7704	9.287e-07	chillcoma.male	alpha-catenin-related
3L_570856_SNP	2.559	0.4899	4.399e-07	chillcoma.male	hipk
3L_1591261_SNP	0.8581	0.1603	2.385e-07	chillcoma.male	CG13917
3L_2180505_SNP	1.38	0.2411	3.765e-08	chillcoma.male
3L_2180717_SNP	1.58	0.2538	2.748e-09	chillcoma.male
3L_2180898_SNP	1.599	0.2512	1.296e-09	chillcoma.male
3L_2180902_SNP	1.511	0.2492	6.53e-09	chillcoma.male
3L_2180910_SNP	1.459	0.2552	3.83e-08	chillcoma.male
3L_2180921_SNP	1.606	0.2545	1.779e-09	chillcoma.male
3L_2181071_SNP	1.835	0.3516	4.448e-07	chillcoma.male
3L_2181328_SNP	1.137	0.2086	1.462e-07	chillcoma.male
3L_2480008_SNP	-0.8424	0.1606	4.073e-07	chillcoma.male	CG45186
3L_5058827_SNP	3.898	0.7721	9.929e-07	chillcoma.male	Con
3L_14944019_DEL	3.882	0.7628	8.389e-07	chillcoma.male
3R_15602118_SNP	2.963	0.5493	8.582e-07	chillcoma.male	CG11659
3R_21450840_SNP	3.904	0.7688	8.775e-07	chillcoma.male	Ssadh
3R_21458968_SNP	3.894	0.77	9.546e-07	chillcoma.male
3R_21458969_SNP	3.894	0.77	9.546e-07	chillcoma.male
X_466927_SNP	3.9	0.7704	9.287e-07	chillcoma.male	Appl
X_12267544_SNP	3.9	0.7704	9.287e-07	chillcoma.male	CG2577
X_14316419_SNP	3.482	0.6229	7.309e-08	chillcoma.male	dpr8
X_14344153_SNP	3.482	0.6229	7.309e-08	chillcoma.male	dpr8
X_14354263_SNP	2.488	0.487	9.162e-07	chillcoma.male	dpr8
X_14371038_SNP	3.482	0.6229	7.309e-08	chillcoma.male	CG9411
X_14374480_SNP	3.482	0.6229	7.309e-08	chillcoma.male	CG9411
X_14413053_SNP	3.48	0.6242	7.927e-08	chillcoma.male	CR44110
X_14453753_SNP	3.466	0.6235	8.739e-08	chillcoma.male
X_14489173_SNP	3.478	0.6236	7.824e-08	chillcoma.male	CG9413
X_14541430_SNP	3.902	0.7604	6.82e-07	chillcoma.male	NetA
2L_5326420_SNP	3.96	0.7463	2.951e-07	etoh.e1.female	Ncoa6
2L_12231269_INS	1.908	0.3354	5.433e-08	etoh.e1.female	aret
2L_13449053_SNP	3.173	0.6097	4.787e-07	etoh.e1.female	CG42784
2L_14425728_SNP	2.207	0.4002	1.086e-07	etoh.e1.female	Cpr35B
2R_3656469_SNP	3.961	0.7446	2.744e-07	etoh.e1.female	CG45093
2R_9530136_SNP	2.778	0.5301	4.015e-07	etoh.e1.female	fas
2R_9530321_SNP	2.781	0.531	4.099e-07	etoh.e1.female	fas
3L_915512_SNP	3.961	0.7446	2.744e-07	etoh.e1.female	Glut1
3L_918356_SNP	3.961	0.7446	2.744e-07	etoh.e1.female	Glut1
3L_918560_INS	3.961	0.7446	2.744e-07	etoh.e1.female	Glut1
3L_918894_SNP	3.961	0.7446	2.744e-07	etoh.e1.female	Glut1
3L_11177425_SNP	3.147	0.6121	6.483e-07	etoh.e1.female	GlcAT-P
3L_14326244_SNP	2.722	0.5371	9.232e-07	etoh.e1.female	fz
3R_4049737_SNP	2.583	0.478	1.863e-07	etoh.e1.female
3R_26029110_SNP	3.961	0.7446	2.744e-07	etoh.e1.female	CG9743
3R_26772709_SNP	3.974	0.7468	2.911e-07	etoh.e1.female
X_466409_SNP	3.961	0.7446	2.744e-07	etoh.e1.female	Appl
X_3250011_SNP	3.97	0.7428	2.476e-07	etoh.e1.female
X_12595826_SNP	2.955	0.5253	6.111e-08	etoh.e1.female	Smr
X_12595834_DEL	3.314	0.6044	1.246e-07	etoh.e1.female	Smr
X_12595861_SNP	3.279	0.6048	1.68e-07	etoh.e1.female	Smr
X_12595905_SNP	2.955	0.5253	6.111e-08	etoh.e1.female	Smr
X_13334820_SNP	2.667	0.5269	9.372e-07	etoh.e1.female
X_21848967_SNP	3.456	0.624	1.404e-07	etoh.e1.female	CG14621
2L_1644575_SNP	-0.4896	0.09624	8.653e-07	etoh.e1.male
2L_1665582_SNP	-0.5846	0.1083	1.963e-07	etoh.e1.male	chinmo
2L_1720627_SNP	-0.4084	0.08033	9.061e-07	etoh.e1.male	Rim2
2L_1741203_SNP	-0.3447	0.06394	2.154e-07	etoh.e1.male	CG17646
2L_1748623_SNP	-0.301	0.05433	1.048e-07	etoh.e1.male	CG17646
2L_1759790_SNP	-0.7651	0.147	6.82e-07	etoh.e1.male	CG17650
2L_1823497_SNP	-0.6583	0.1271	5.389e-07	etoh.e1.male	CG31933
2L_1833179_SNP	-0.6583	0.1271	5.389e-07	etoh.e1.male	c-cup
2L_1841619_SNP	-0.6583	0.1271	5.389e-07	etoh.e1.male	wry
2L_1848355_SNP	-0.6583	0.1271	5.389e-07	etoh.e1.male	wry
2L_1853693_SNP	-0.6823	0.1129	7.377e-09	etoh.e1.male	wry
2L_1854209_SNP	-0.6583	0.1271	5.389e-07	etoh.e1.male	wry
2L_1856851_SNP	-0.6588	0.1276	5.948e-07	etoh.e1.male	wry
2L_1864100_SNP	-0.6617	0.1291	7e-07	etoh.e1.male	CG31663
2L_1872821_SNP	-0.6618	0.1287	6.528e-07	etoh.e1.male	CG31663
2L_1872966_DEL	-0.6618	0.1287	6.528e-07	etoh.e1.male	CR44075
2L_1873996_SNP	-0.6618	0.1287	6.528e-07	etoh.e1.male	CG31663
2L_1887147_SNP	-0.6618	0.1287	6.528e-07	etoh.e1.male	CG7337
2L_1911578_SNP	-0.6593	0.1279	6.05e-07	etoh.e1.male	CG7337
2L_1920551_SNP	-0.6593	0.1279	6.05e-07	etoh.e1.male	CG7337
2L_2147182_SNP	-0.3729	0.07235	6.408e-07	etoh.e1.male	CG11723
2L_2147330_SNP	-0.3814	0.07505	8.884e-07	etoh.e1.male	CG11723
2L_2701441_SNP	-0.5502	0.1078	8.778e-07	etoh.e1.male	CG31690
2L_2857039_SNP	-0.4497	0.08896	9.855e-07	etoh.e1.male	RpS21
2L_2857526_SNP	-0.4889	0.09305	3.858e-07	etoh.e1.male	CG2991
2L_2858507_SNP	-0.524	0.09224	4.911e-08	etoh.e1.male	CG2991
2L_2858530_SNP	-0.4588	0.08412	1.493e-07	etoh.e1.male	CG2991
2L_2858620_SNP	-0.4939	0.09209	2.312e-07	etoh.e1.male	CG2991
2L_2858774_SNP	-0.4928	0.09247	2.7e-07	etoh.e1.male	CG2991
2L_2868842_SNP	-0.6285	0.1177	2.491e-07	etoh.e1.male	CG31694
2L_2868927_SNP	-0.6289	0.1179	2.623e-07	etoh.e1.male	CG31694
2L_2869061_SNP	-0.6285	0.1177	2.491e-07	etoh.e1.male	CG31694
2L_2869380_SNP	-0.4562	0.08335	1.359e-07	etoh.e1.male	CG31694
2L_2871114_SNP	-0.6293	0.1179	2.547e-07	etoh.e1.male	CG31694
2L_2873614_SNP	-0.6278	0.1174	2.435e-07	etoh.e1.male	CG31694
2L_2877344_SNP	-0.6618	0.1289	6.65e-07	etoh.e1.male	Prx6005
2L_2902156_SNP	-0.4716	0.09314	9.673e-07	etoh.e1.male	lilli
2L_2907904_SNP	-0.4365	0.08587	8.821e-07	etoh.e1.male	lilli
2L_2929476_SNP	-0.6274	0.1186	3.222e-07	etoh.e1.male	lilli
2L_3121257_SNP	-0.5035	0.09696	5.186e-07	etoh.e1.male	toc
2L_3195956_SNP	-0.5943	0.108	1.156e-07	etoh.e1.male	CG34393
2L_3195961_SNP	-0.5943	0.108	1.156e-07	etoh.e1.male	CG34393
2L_3198114_SNP	-0.6291	0.1164	1.858e-07	etoh.e1.male	CG34393
2L_3211693_DEL	-0.6234	0.1161	2.215e-07	etoh.e1.male	CR45336
2L_3212681_SNP	-0.4878	0.08697	7.12e-08	etoh.e1.male
2L_3212737_SNP	-0.6309	0.1163	1.675e-07	etoh.e1.male
2L_3287391_SNP	-0.4615	0.08391	1.172e-07	etoh.e1.male	CR44485
2L_3344330_SNP	-0.5359	0.1009	2.952e-07	etoh.e1.male	E23
2L_3766425_INS	-0.5584	0.1015	1.22e-07	etoh.e1.male	CG43707
2L_3766850_SNP	-0.5034	0.08753	3.416e-08	etoh.e1.male	CG43707
2L_3766888_SNP	-0.5589	0.09413	1.353e-08	etoh.e1.male	CG43707
2L_3774241_SNP	-0.7464	0.1428	4.336e-07	etoh.e1.male	bowl
2L_3774383_SNP	-0.6517	0.1287	9.465e-07	etoh.e1.male	bowl
2L_3776868_SNP	-0.6507	0.1266	6.716e-07	etoh.e1.male	bowl
2L_3782325_SNP	-0.5709	0.1017	6.808e-08	etoh.e1.male	bowl
2L_3793115_SNP	-0.5076	0.09639	3.737e-07	etoh.e1.male	CG3921
2L_3824512_SNP	-0.4899	0.09084	2.326e-07	etoh.e1.male
2L_3836151_SNP	-0.5863	0.1074	1.466e-07	etoh.e1.male	slp2
2L_3836765_SNP	-0.4703	0.0915	6.729e-07	etoh.e1.male	slp2
2L_3842277_SNP	-0.5878	0.1086	1.82e-07	etoh.e1.male
2L_3922830_SNP	-0.6632	0.1287	6.161e-07	etoh.e1.male	fred
2L_3923561_SNP	-0.5997	0.1172	7.308e-07	etoh.e1.male	fred
2L_3927312_DEL	-0.597	0.118	9.445e-07	etoh.e1.male	fred
2L_3929011_SNP	-0.597	0.118	9.445e-07	etoh.e1.male	fred
2L_3935410_SNP	-0.5938	0.1171	9.087e-07	etoh.e1.male	fred
2L_3935465_SNP	-0.4504	0.08887	9.405e-07	etoh.e1.male	fred
2L_3935593_SNP	-0.5006	0.09246	1.833e-07	etoh.e1.male	fred
2L_3935600_SNP	-0.5006	0.09246	1.833e-07	etoh.e1.male	fred
2L_4198278_SNP	-0.5311	0.1015	4.275e-07	etoh.e1.male	ft
2L_4215480_SNP	-0.6718	0.1272	3.373e-07	etoh.e1.male	ft
2L_4222868_SNP	-0.5782	0.1087	2.804e-07	etoh.e1.male
2L_4222869_SNP	-0.5782	0.1087	2.804e-07	etoh.e1.male
2L_4224167_SNP	-0.578	0.109	3.036e-07	etoh.e1.male	CG3702
2L_4224352_SNP	-0.5828	0.1089	2.505e-07	etoh.e1.male	CG3702
2L_4224381_SNP	-0.5812	0.1089	2.626e-07	etoh.e1.male	CG3702
2L_4228687_SNP	-0.4852	0.09444	6.81e-07	etoh.e1.male	RpL40
2L_4230889_SNP	-0.5788	0.109	2.919e-07	etoh.e1.male
2L_4231648_SNP	-0.5782	0.1087	2.804e-07	etoh.e1.male
2L_4235676_SNP	-0.5808	0.1082	2.223e-07	etoh.e1.male
2L_4239420_SNP	-0.5782	0.1087	2.804e-07	etoh.e1.male	CR45720
2L_4243509_SNP	-0.5782	0.1087	2.804e-07	etoh.e1.male
2L_4244068_SNP	-0.4986	0.09387	3.06e-07	etoh.e1.male
2L_4244083_SNP	-0.5386	0.1022	3.587e-07	etoh.e1.male
2L_4244084_DEL	-0.5382	0.102	3.425e-07	etoh.e1.male
2L_4244091_SNP	-0.5382	0.102	3.425e-07	etoh.e1.male
2L_4244115_DEL	-0.5359	0.1024	4.188e-07	etoh.e1.male
2L_4244760_SNP	-0.5782	0.1087	2.804e-07	etoh.e1.male
2L_4250247_SNP	-0.5776	0.109	3.058e-07	etoh.e1.male	CR44059
2L_4250332_SNP	-0.5782	0.1087	2.804e-07	etoh.e1.male	CR44059
2L_4436289_SNP	-0.5253	0.103	7.928e-07	etoh.e1.male	CG15431
2L_4468182_SNP	-0.5546	0.1097	9.825e-07	etoh.e1.male	ine
2L_4473451_SNP	-0.5537	0.1096	9.811e-07	etoh.e1.male	ine
2L_4474016_SNP	-0.5537	0.1096	9.811e-07	etoh.e1.male	ine
2L_4476319_SNP	-0.5537	0.1096	9.811e-07	etoh.e1.male	ine
2L_4477044_SNP	-0.5244	0.1026	7.52e-07	etoh.e1.male	ine
2L_4482092_SNP	-0.5537	0.1096	9.811e-07	etoh.e1.male	dp
2L_4489521_SNP	-0.5499	0.1089	9.98e-07	etoh.e1.male	dp
2L_4490642_SNP	-0.6038	0.1172	6.275e-07	etoh.e1.male	dp
2L_4490705_SNP	-0.5565	0.1088	7.47e-07	etoh.e1.male	dp
2L_4500856_SNP	-0.554	0.1094	9.281e-07	etoh.e1.male	dp
2L_4522502_SNP	-0.554	0.1094	9.281e-07	etoh.e1.male	dp
2L_4553429_SNP	-0.6273	0.1177	2.655e-07	etoh.e1.male	dp
2L_4559812_SNP	-0.6994	0.1283	1.485e-07	etoh.e1.male	dp
2L_4561088_SNP	-0.6273	0.1177	2.655e-07	etoh.e1.male	dp
2L_4570802_SNP	-0.6273	0.1177	2.655e-07	etoh.e1.male	dp
2L_4570806_SNP	-0.6994	0.1283	1.485e-07	etoh.e1.male	dp
2L_4571723_SNP	-0.6273	0.1177	2.655e-07	etoh.e1.male	dp
2L_4572163_SNP	-0.6258	0.1177	2.828e-07	etoh.e1.male	dp
2L_4572165_SNP	-0.6273	0.1177	2.655e-07	etoh.e1.male	dp
2L_4572955_SNP	-0.6219	0.1175	3.302e-07	etoh.e1.male	dp
2L_4573672_SNP	-0.6273	0.1177	2.655e-07	etoh.e1.male	dp
2L_4574564_SNP	-0.6273	0.1177	2.655e-07	etoh.e1.male	dp
2L_4575212_SNP	-0.6306	0.1175	2.215e-07	etoh.e1.male	dp
2L_4575337_SNP	-0.6278	0.118	2.767e-07	etoh.e1.male	dp
2L_4576552_SNP	-0.6273	0.1177	2.655e-07	etoh.e1.male	dp
2L_4576610_INS	-0.6218	0.116	2.321e-07	etoh.e1.male	dp
2L_4578359_SNP	-0.6273	0.1177	2.655e-07	etoh.e1.male	dp
2L_4696234_SNP	-0.5236	0.1031	8.591e-07	etoh.e1.male	CG34351
2L_4707001_SNP	-0.5593	0.1094	7.488e-07	etoh.e1.male	CG34351
2L_4708300_SNP	-0.5277	0.1027	6.702e-07	etoh.e1.male	CG34351
2L_4708550_SNP	-0.5662	0.1018	1.457e-07	etoh.e1.male	CG34351
2L_4709330_SNP	-0.5575	0.1093	7.887e-07	etoh.e1.male	CG34351
2L_4715947_SNP	-0.5589	0.1077	5.201e-07	etoh.e1.male	CG34351
2L_4716234_SNP	-0.5561	0.1084	6.896e-07	etoh.e1.male	CG34351
2L_4733491_SNP	-0.501	0.09117	1.19e-07	etoh.e1.male	CG15631
2L_4734154_SNP	-0.5252	0.09619	1.413e-07	etoh.e1.male	CG15631
2L_4736531_SNP	-0.5238	0.1013	5.651e-07	etoh.e1.male	CG15630
2L_4736534_SNP	-0.5238	0.1013	5.651e-07	etoh.e1.male	CG15630
2L_4751414_SNP	-0.6614	0.1239	2.938e-07	etoh.e1.male	CG15630
2L_4776317_SNP	-0.5802	0.1076	1.968e-07	etoh.e1.male	CG15630
2L_4781072_INS	-0.6597	0.1277	5.868e-07	etoh.e1.male	CG15630
2L_4781074_DEL	-0.6597	0.1277	5.868e-07	etoh.e1.male	CG15630
2L_4781080_SNP	-0.6577	0.1274	5.993e-07	etoh.e1.male	CG15630
2L_4781081_SNP	-0.6577	0.1274	5.993e-07	etoh.e1.male	CG15630
2L_4781116_SNP	-0.6444	0.1251	6.515e-07	etoh.e1.male	CG15630
2L_4797070_SNP	-0.5784	0.1087	2.808e-07	etoh.e1.male	Clect27
2L_4804008_SNP	-0.586	0.1085	1.863e-07	etoh.e1.male
2L_4807934_SNP	-0.4631	0.08745	3.18e-07	etoh.e1.male
2L_4809965_SNP	-0.4503	0.08694	5.714e-07	etoh.e1.male
2L_4810518_SNP	-0.4918	0.08657	4.798e-08	etoh.e1.male
2L_4811076_SNP	-0.448	0.08378	2.476e-07	etoh.e1.male	CR45297
2L_4811243_DEL	-0.4891	0.09121	2.321e-07	etoh.e1.male	CR45297
2L_4812611_SNP	-0.4475	0.08358	2.389e-07	etoh.e1.male	CG15629
2L_4813102_SNP	-0.4553	0.08402	1.77e-07	etoh.e1.male	CG15629
2L_4813763_SNP	-0.4493	0.0873	6.417e-07	etoh.e1.male	CG15629
2L_4818564_SNP	-0.3943	0.07612	5.596e-07	etoh.e1.male	CG3225
2L_4888536_SNP	-0.5001	0.09464	3.357e-07	etoh.e1.male
2L_4892166_SNP	-0.4994	0.09484	3.685e-07	etoh.e1.male	CG3036
2L_5264438_SNP	-0.3873	0.07538	6.849e-07	etoh.e1.male	tkv
2L_5268939_SNP	-0.5056	0.09587	3.5e-07	etoh.e1.male	Cyp4ac3
2L_5270425_SNP	-0.2466	0.04708	5.018e-07	etoh.e1.male	tkv
2L_5278046_SNP	-0.4906	0.08739	6.58e-08	etoh.e1.male	Bsg25D
2L_5280698_SNP	-0.5126	0.09579	2.425e-07	etoh.e1.male	Bub1
2L_5282106_SNP	-0.5096	0.09102	7.339e-08	etoh.e1.male	Bub1
2L_5283189_SNP	-0.5343	0.09658	1.001e-07	etoh.e1.male	Bub1
2L_5283405_INS	-0.5213	0.09609	1.688e-07	etoh.e1.male	Bub1
2L_5283680_SNP	-0.3692	0.07099	5.13e-07	etoh.e1.male	Bub1
2L_5284584_SNP	-0.4605	0.08848	5.092e-07	etoh.e1.male
2L_5284643_SNP	-0.3406	0.06727	9.761e-07	etoh.e1.male
2L_5284951_SNP	-0.4932	0.08695	4.939e-08	etoh.e1.male
2L_5286280_SNP	-0.4719	0.08222	3.642e-08	etoh.e1.male
2L_5286306_SNP	-0.4735	0.08158	2.637e-08	etoh.e1.male
2L_5286692_SNP	-0.3167	0.0601	3.793e-07	etoh.e1.male	CR44743
2L_5287902_SNP	-0.4295	0.0802	2.42e-07	etoh.e1.male	CR44742
2L_5291862_DEL	-0.4332	0.07943	1.51e-07	etoh.e1.male	vri
2L_5294765_SNP	-0.4305	0.08085	2.894e-07	etoh.e1.male	vri
2L_5295603_SNP	-0.3946	0.07777	9.117e-07	etoh.e1.male	vri
2L_5295604_SNP	-0.3946	0.07777	9.117e-07	etoh.e1.male	vri
2L_5295609_SNP	-0.3946	0.07777	9.117e-07	etoh.e1.male	vri
2L_5296164_SNP	-0.4283	0.08023	2.628e-07	etoh.e1.male	vri
2L_5296974_SNP	-0.4389	0.08647	9.22e-07	etoh.e1.male	vri
2L_5297133_SNP	-0.4453	0.08344	2.657e-07	etoh.e1.male	vri
2L_5300459_SNP	-0.466	0.09158	8.674e-07	etoh.e1.male	vri
2L_5302611_SNP	-0.2707	0.05174	4.569e-07	etoh.e1.male	vri
2L_5302612_SNP	-0.2717	0.05161	3.88e-07	etoh.e1.male	vri
2L_5303098_SNP	-0.2924	0.05699	7.072e-07	etoh.e1.male	vri
2L_5303741_SNP	-0.4965	0.09579	5.532e-07	etoh.e1.male	vri
2L_5307958_SNP	-0.4758	0.09109	4.567e-07	etoh.e1.male	vri
2L_5339214_SNP	-0.4746	0.091	4.736e-07	etoh.e1.male	CG12512
2L_5341706_SNP	-0.4114	0.08051	7.94e-07	etoh.e1.male	CG12512
2L_5342525_SNP	-0.4318	0.08067	2.523e-07	etoh.e1.male	CG12512
2L_5381159_SNP	-0.5458	0.09523	3.776e-08	etoh.e1.male	CR42850
2L_5381772_SNP	-0.5806	0.1073	1.847e-07	etoh.e1.male	CR42850
2L_5381817_SNP	-0.4539	0.08768	5.6e-07	etoh.e1.male	CR42850
2L_5381896_SNP	-0.5266	0.09499	9.78e-08	etoh.e1.male	CR42850
2L_5381906_SNP	-0.4342	0.08367	5.366e-07	etoh.e1.male	CR42850
2L_5383141_SNP	-0.6206	0.1082	3.656e-08	etoh.e1.male
2L_5383352_SNP	-0.2967	0.05825	8.602e-07	etoh.e1.male
2L_5383595_SNP	-0.5966	0.1083	1.109e-07	etoh.e1.male
2L_5383814_INS	-0.7495	0.1422	3.626e-07	etoh.e1.male
2L_5386166_SNP	-0.4275	0.07958	2.197e-07	etoh.e1.male
2L_5386428_SNP	-0.5002	0.08148	5.084e-09	etoh.e1.male
2L_5386436_SNP	-0.6119	0.1071	4.057e-08	etoh.e1.male
2L_5386437_SNP	-0.5783	0.1014	4.271e-08	etoh.e1.male
2L_5386439_SNP	-0.5352	0.1053	9.001e-07	etoh.e1.male
2L_5386451_DEL	-0.5985	0.1082	1.01e-07	etoh.e1.male
2L_5386540_SNP	-0.5771	0.1013	4.382e-08	etoh.e1.male
2L_5387418_SNP	-0.5771	0.1013	4.382e-08	etoh.e1.male	CR44745
2L_5387820_SNP	-0.5771	0.1013	4.382e-08	etoh.e1.male	CR44745
2L_5388099_SNP	-0.5768	0.1016	4.812e-08	etoh.e1.male	CR44745
2L_5403981_SNP	-0.4952	0.0976	9.121e-07	etoh.e1.male	H15
2L_5419877_SNP	-0.4962	0.09712	7.619e-07	etoh.e1.male
2L_5420198_SNP	-0.5246	0.1026	7.46e-07	etoh.e1.male
2L_5420228_SNP	-0.6188	0.1079	3.693e-08	etoh.e1.male
2L_5420381_DEL	-0.52	0.1026	9.327e-07	etoh.e1.male
2L_5421125_SNP	-0.4979	0.09525	4.397e-07	etoh.e1.male
2L_5421483_SNP	-0.4993	0.09638	5.461e-07	etoh.e1.male
2L_7024788_SNP	-0.4027	0.07824	6.507e-07	etoh.e1.male	CG31908
2L_7025608_SNP	-0.2862	0.04928	2.701e-08	etoh.e1.male	CG31908
2L_7154839_SNP	-0.3271	0.06401	8.02e-07	etoh.e1.male	Pvf3
2L_7159117_SNP	-0.3735	0.0702	2.974e-07	etoh.e1.male
2L_7159680_SNP	-0.3887	0.07502	5.703e-07	etoh.e1.male
2L_7159719_SNP	-0.387	0.07532	6.927e-07	etoh.e1.male
2L_7160299_SNP	-0.4034	0.07784	5.637e-07	etoh.e1.male
2L_7807516_SNP	-0.2874	0.05216	1.222e-07	etoh.e1.male	cdc14
2L_8558765_DEL	-0.5595	0.1003	8.201e-08	etoh.e1.male	Sema-1a
2L_8562747_SNP	-0.5345	0.1024	4.601e-07	etoh.e1.male	Sema-1a
2L_8563272_SNP	-0.5269	0.1008	4.326e-07	etoh.e1.male	Sema-1a
2L_8565573_SNP	-0.5284	0.1002	3.513e-07	etoh.e1.male	Sema-1a
2L_8566594_SNP	-0.5047	0.09008	7.098e-08	etoh.e1.male	Sema-1a
2L_8572796_SNP	-0.5891	0.1063	9.658e-08	etoh.e1.male	Sema-1a
2L_8577523_DEL	-0.5036	0.09447	2.696e-07	etoh.e1.male	Sema-1a
2L_8579286_SNP	-0.5273	0.101	4.54e-07	etoh.e1.male	Sema-1a
2L_8582347_SNP	-0.5222	0.09459	1.057e-07	etoh.e1.male	Sema-1a
2L_9079812_SNP	-0.7764	0.1508	8.846e-07	etoh.e1.male
2L_10102426_SNP	-0.3993	0.07867	9.307e-07	etoh.e1.male	CG44153
2L_10133369_INS	-0.2645	0.04583	3.238e-08	etoh.e1.male	CG44153
2L_10176749_SNP	-0.3973	0.07765	8.101e-07	etoh.e1.male	CG44153
2L_10416897_SNP	-0.3612	0.07069	8.105e-07	etoh.e1.male	Klp31E
2L_10650681_SNP	-0.4014	0.07679	4.642e-07	etoh.e1.male	CR44580
2L_10650962_SNP	-0.394	0.07632	6.071e-07	etoh.e1.male	CR44580
2L_10650969_SNP	-0.3936	0.07611	5.779e-07	etoh.e1.male	CR44580
2L_10667983_SNP	-0.5994	0.1176	8.031e-07	etoh.e1.male	CG31871
2L_10681647_SNP	-0.6508	0.1277	8.983e-07	etoh.e1.male	CG17105
2L_10681648_SNP	-0.6508	0.1277	8.983e-07	etoh.e1.male	CG17105
2L_10684606_SNP	-0.552	0.109	9.249e-07	etoh.e1.male	CG7299
2L_10684842_SNP	-0.5579	0.1073	4.945e-07	etoh.e1.male	CG7299
2L_10685551_SNP	-0.5536	0.109	8.78e-07	etoh.e1.male	CG7296
2L_10685683_SNP	-0.6038	0.1187	8.445e-07	etoh.e1.male	CG7296
2L_10685755_DEL	-0.6005	0.1168	6.671e-07	etoh.e1.male	CG7296
2L_10686023_SNP	-0.5976	0.1175	8.721e-07	etoh.e1.male	CG7296
2L_10690340_SNP	-0.552	0.109	9.249e-07	etoh.e1.male
2L_10693246_SNP	-0.55	0.1087	9.972e-07	etoh.e1.male	CG17108
2L_10713493_SNP	-0.5524	0.109	9.185e-07	etoh.e1.male
2L_10765200_SNP	-0.6197	0.1208	7.438e-07	etoh.e1.male	CG6495
2L_10871876_DEL	-0.6168	0.1183	4.81e-07	etoh.e1.male	CR45454
2L_11742420_SNP	-0.2733	0.05291	6.369e-07	etoh.e1.male	Vha100-5
2L_11860042_SNP	-0.2786	0.05483	9.283e-07	etoh.e1.male	Pde1c
2L_12031542_INS	-0.3741	0.07288	7.349e-07	etoh.e1.male	dmGlut
2L_12274097_SNP	-0.505	0.08014	2.039e-09	etoh.e1.male	aret
2L_13088154_SNP	-0.653	0.1283	8.389e-07	etoh.e1.male
2L_13102731_SNP	-0.6537	0.1286	8.606e-07	etoh.e1.male
2L_13103826_SNP	-0.6538	0.1264	5.799e-07	etoh.e1.male	CR45461
2L_13131172_SNP	-0.6147	0.1167	3.598e-07	etoh.e1.male	CG5122
2L_14392052_SNP	-0.3619	0.06685	1.846e-07	etoh.e1.male	elB
2L_20479185_SNP	-0.5991	0.1149	4.698e-07	etoh.e1.male	CR44980
2L_20479238_SNP	-0.5991	0.1149	4.698e-07	etoh.e1.male	CR44980
2R_16830545_SNP	-0.5878	0.101	2.343e-08	etoh.e1.male	Act57B
3L_2768264_SNP	-0.7352	0.144	7.658e-07	etoh.e1.male	CG1240
3L_3438923_SNP	-0.7393	0.1436	6.23e-07	etoh.e1.male	eIF5B
3L_5751610_SNP	-0.2746	0.05319	5.972e-07	etoh.e1.male	Ubp64E
3L_5779993_SNP	-0.628	0.1196	5.473e-07	etoh.e1.male	Cralbp
3L_5799379_SNP	-0.3653	0.0704	5.202e-07	etoh.e1.male	S6k
3R_4215867_SNP	0.481	0.0912	3.533e-07	etoh.e1.male	CG45263
3R_10578077_SNP	-0.5762	0.1095	3.718e-07	etoh.e1.male	CG7362
3R_10873788_SNP	-0.3872	0.07417	4.54e-07	etoh.e1.male
X_6811611_SNP	-0.53	0.103	6.398e-07	etoh.e1.male	CG14431
X_13521038_SNP	-0.4275	0.08452	9.575e-07	etoh.e1.male	NFAT
X_13521071_SNP	-0.4844	0.09202	3.646e-07	etoh.e1.male	NFAT
X_15966199_SNP	-0.2589	0.04826	2.482e-07	etoh.e1.male	Nipsnap
2L_105178_SNP	-0.66	0.1288	7.007e-07	etoh.sensitivity.female	Nhe1
2L_114040_SNP	-0.6635	0.1281	5.667e-07	etoh.sensitivity.female	Sam-S
2L_222272_SNP	-0.66	0.1288	7.007e-07	etoh.sensitivity.female	kis
2L_239979_SNP	-0.6611	0.129	7.062e-07	etoh.sensitivity.female	kis
2L_304013_SNP	-0.5164	0.09678	2.693e-07	etoh.sensitivity.female	Pi3K21B
2L_304015_SNP	-0.5164	0.09678	2.693e-07	etoh.sensitivity.female	Pi3K21B
2L_470863_SNP	-0.6696	0.1288	5.021e-07	etoh.sensitivity.female	CG4297
2L_562310_SNP	-0.63	0.1203	4.168e-07	etoh.sensitivity.female	CG11835
2L_636269_SNP	-0.6119	0.1209	9.646e-07	etoh.sensitivity.female
2L_673251_SNP	-0.3472	0.06758	6.912e-07	etoh.sensitivity.female	ds
2L_685940_SNP	-0.4419	0.08309	3.025e-07	etoh.sensitivity.female	ds
2L_711463_SNP	-0.4521	0.08749	5.971e-07	etoh.sensitivity.female	CR44988
2L_716144_SNP	-0.4465	0.08742	7.955e-07	etoh.sensitivity.female	CR44988
2L_723568_SNP	-0.5063	0.09244	1.386e-07	etoh.sensitivity.female
2L_806967_SNP	-0.3258	0.06231	4.556e-07	etoh.sensitivity.female
2L_854539_SNP	-0.3795	0.06837	9.692e-08	etoh.sensitivity.female	kraken
2L_870326_SNP	-0.3855	0.07365	4.515e-07	etoh.sensitivity.female	PNUTS
2L_874721_SNP	-0.4338	0.07928	1.394e-07	etoh.sensitivity.female	PNUTS
2L_875480_SNP	-0.3773	0.07393	8.209e-07	etoh.sensitivity.female	PNUTS
2L_894225_SNP	-0.4356	0.07532	3.061e-08	etoh.sensitivity.female
2L_895165_SNP	-0.4154	0.07427	8.11e-08	etoh.sensitivity.female
2L_895298_SNP	-0.401	0.07312	1.346e-07	etoh.sensitivity.female
2L_895305_DEL	-0.401	0.07312	1.346e-07	etoh.sensitivity.female
2L_911393_SNP	-0.4316	0.07848	1.221e-07	etoh.sensitivity.female
2L_913783_SNP	-0.2805	0.05469	7.616e-07	etoh.sensitivity.female	GluRIIC
2L_915940_SNP	-0.3269	0.0635	6.556e-07	etoh.sensitivity.female	GluRIIC
2L_916052_SNP	-0.3313	0.06439	6.692e-07	etoh.sensitivity.female	GluRIIC
2L_916174_SNP	-0.3721	0.06552	5.114e-08	etoh.sensitivity.female	GluRIIC
2L_916608_SNP	-0.3173	0.05809	1.549e-07	etoh.sensitivity.female	GluRIIC
2L_917529_SNP	-0.3163	0.05943	2.859e-07	etoh.sensitivity.female	GluRIIC
2L_918534_SNP	-0.2866	0.05487	4.653e-07	etoh.sensitivity.female	GluRIIC
2L_920970_SNP	-0.3218	0.06027	2.731e-07	etoh.sensitivity.female
2L_920982_SNP	-0.3224	0.06028	2.627e-07	etoh.sensitivity.female
2L_927065_SNP	-0.3376	0.06215	1.723e-07	etoh.sensitivity.female	CG4341
2L_946261_SNP	-0.4082	0.07318	8.618e-08	etoh.sensitivity.female	CG4341
2L_949508_SNP	-0.4162	0.07988	5.11e-07	etoh.sensitivity.female	CG4341
2L_950549_SNP	-0.2843	0.05269	2.099e-07	etoh.sensitivity.female	CG4341
2L_952046_SNP	-0.3071	0.05855	4.374e-07	etoh.sensitivity.female	CG4341
2L_952930_SNP	-0.3296	0.0637	5.967e-07	etoh.sensitivity.female	CG4341
2L_953475_SNP	-0.3934	0.06919	5.029e-08	etoh.sensitivity.female	CG4341
2L_953627_SNP	-0.346	0.06738	7.729e-07	etoh.sensitivity.female	CG4341
2L_953967_SNP	-0.4204	0.07251	2.853e-08	etoh.sensitivity.female	CG4341
2L_954176_SNP	-0.4397	0.07395	1.412e-08	etoh.sensitivity.female	CG4341
2L_954292_SNP	-0.3357	0.05797	2.933e-08	etoh.sensitivity.female	CG4341
2L_970383_SNP	-0.4029	0.07702	4.434e-07	etoh.sensitivity.female
2L_985082_SNP	-0.3477	0.06585	3.642e-07	etoh.sensitivity.female
2L_1159542_SNP	-0.3762	0.07206	4.8e-07	etoh.sensitivity.female	Tango14
2L_1163510_SNP	-0.4015	0.07567	3.175e-07	etoh.sensitivity.female	CG5080
2L_1344774_SNP	-0.2601	0.04958	4.174e-07	etoh.sensitivity.female	Cdlc2
2L_1372335_SNP	-0.3876	0.07511	6.364e-07	etoh.sensitivity.female
2L_1391824_SNP	-0.4034	0.07825	6.606e-07	etoh.sensitivity.female	lea
2L_1435350_SNP	-0.3984	0.07749	6.95e-07	etoh.sensitivity.female
2L_1497035_SNP	-0.5163	0.09732	3.752e-07	etoh.sensitivity.female	CG31926
2L_1612633_SNP	-0.4379	0.08603	8.703e-07	etoh.sensitivity.female	CG14352
2L_1619596_SNP	-0.3907	0.069	5.604e-08	etoh.sensitivity.female	CR44603
2L_1626463_SNP	-0.4449	0.08091	3.158e-07	etoh.sensitivity.female	CR44603
2L_1626464_SNP	-0.4509	0.07783	8.718e-08	etoh.sensitivity.female	CR44603
2L_1626467_SNP	-0.4495	0.07748	8.248e-08	etoh.sensitivity.female	CR44603
2L_1631237_SNP	-0.461	0.08798	4.308e-07	etoh.sensitivity.female
2L_1643350_SNP	-0.4658	0.08701	2.521e-07	etoh.sensitivity.female
2L_1643375_SNP	-0.4884	0.09303	4.184e-07	etoh.sensitivity.female
2L_1643395_SNP	-0.4991	0.09522	4.645e-07	etoh.sensitivity.female
2L_1643462_SNP	-0.55	0.09228	1.443e-08	etoh.sensitivity.female
2L_1643467_MNP	-0.5478	0.09227	1.634e-08	etoh.sensitivity.female
2L_1643483_DEL	-0.5391	0.09124	1.569e-08	etoh.sensitivity.female
2L_1643486_SNP	-0.5391	0.09124	1.569e-08	etoh.sensitivity.female
2L_1643489_SNP	-0.5391	0.09124	1.569e-08	etoh.sensitivity.female
2L_1643492_SNP	-0.5372	0.0914	1.913e-08	etoh.sensitivity.female
2L_1643510_SNP	-0.4783	0.0894	2.59e-07	etoh.sensitivity.female
2L_1643623_SNP	-0.5358	0.1031	5.235e-07	etoh.sensitivity.female
2L_1643678_SNP	-0.4917	0.09681	9.383e-07	etoh.sensitivity.female
2L_1644575_SNP	-0.6305	0.1132	8.603e-08	etoh.sensitivity.female
2L_1647623_SNP	-0.4592	0.07982	3.658e-08	etoh.sensitivity.female	CR45695
2L_1671858_SNP	-0.3847	0.07327	4.128e-07	etoh.sensitivity.female	chinmo
2L_1671860_SNP	-0.4507	0.07412	6.765e-09	etoh.sensitivity.female	chinmo
2L_1673841_SNP	-0.3857	0.07017	1.254e-07	etoh.sensitivity.female	chinmo
2L_1677283_SNP	-0.3399	0.05992	5.407e-08	etoh.sensitivity.female	chinmo
2L_1688820_SNP	-0.4285	0.08333	6.766e-07	etoh.sensitivity.female	chinmo
2L_1689215_SNP	-0.3994	0.07447	2.425e-07	etoh.sensitivity.female	chinmo
2L_1697879_SNP	-0.3487	0.06521	2.743e-07	etoh.sensitivity.female	chinmo
2L_1701683_SNP	-0.4684	0.08488	1.158e-07	etoh.sensitivity.female	chinmo
2L_1730254_SNP	-0.4086	0.07798	4.49e-07	etoh.sensitivity.female	CG31937
2L_1730274_SNP	-0.4234	0.07933	2.775e-07	etoh.sensitivity.female	CG31937
2L_1744147_SNP	-0.3084	0.06089	9.975e-07	etoh.sensitivity.female	CG17646
2L_1744177_SNP	-0.3066	0.06026	8.937e-07	etoh.sensitivity.female	CG17646
2L_1748623_SNP	-0.3459	0.06557	3.748e-07	etoh.sensitivity.female	CG17646
2L_1774615_SNP	-0.7486	0.1266	6.335e-08	etoh.sensitivity.female
2L_1785779_SNP	-0.326	0.05755	5.355e-08	etoh.sensitivity.female	Gr22e
2L_1786490_SNP	-0.4416	0.08063	1.371e-07	etoh.sensitivity.female
2L_1787688_INS	-0.4556	0.07724	1.705e-08	etoh.sensitivity.female
2L_1845057_SNP	-0.3771	0.07108	3.216e-07	etoh.sensitivity.female	wry
2L_1845631_SNP	-0.6305	0.1202	4.021e-07	etoh.sensitivity.female	wry
2L_1851611_SNP	-0.5427	0.1026	3.277e-07	etoh.sensitivity.female	wry
2L_1853693_SNP	-0.7364	0.1369	2.1e-07	etoh.sensitivity.female	wry
2L_1861190_SNP	-0.3972	0.07566	4.203e-07	etoh.sensitivity.female	CG31663
2L_1865840_SNP	-0.647	0.1258	6.683e-07	etoh.sensitivity.female	CG31663
2L_1885673_SNP	-0.3181	0.06068	4.445e-07	etoh.sensitivity.female	CG7337
2L_1902707_SNP	-0.4024	0.07385	1.655e-07	etoh.sensitivity.female	CG7337
2L_1904407_SNP	-0.424	0.08097	4.352e-07	etoh.sensitivity.female	CG7337
2L_1905629_INS	-0.3688	0.06783	1.889e-07	etoh.sensitivity.female	CG7337
2L_1906359_SNP	-0.406	0.07333	1.084e-07	etoh.sensitivity.female	CG7337
2L_1915314_SNP	-0.4939	0.08373	1.683e-08	etoh.sensitivity.female	CG7337
2L_1915343_SNP	-0.4556	0.08553	2.836e-07	etoh.sensitivity.female	CG7337
2L_1919599_SNP	-0.4132	0.07382	7.726e-08	etoh.sensitivity.female	CG7337
2L_1920433_SNP	-0.3893	0.07352	3.928e-07	etoh.sensitivity.female	CG7337
2L_1921699_SNP	-0.3665	0.06933	3.623e-07	etoh.sensitivity.female	CG7337
2L_1921760_SNP	-0.4018	0.07792	6.491e-07	etoh.sensitivity.female	CG7337
2L_1923516_SNP	-0.4393	0.07198	6.137e-09	etoh.sensitivity.female	CG7337
2L_1925380_SNP	-0.4312	0.07725	8.412e-08	etoh.sensitivity.female	CG7337
2L_1927642_SNP	-0.449	0.07129	2.219e-09	etoh.sensitivity.female	CG7337
2L_1927966_SNP	-0.3801	0.07253	4.404e-07	etoh.sensitivity.female	CG7337
2L_1928047_SNP	-0.4443	0.07478	1.403e-08	etoh.sensitivity.female	CG7337
2L_1928990_SNP	-0.407	0.07089	3.926e-08	etoh.sensitivity.female	CG7337
2L_1929929_SNP	-0.3764	0.07099	3.319e-07	etoh.sensitivity.female	CG7337
2L_1942595_SNP	-0.4971	0.08029	3.642e-09	etoh.sensitivity.female	CG7337
2L_1942598_SNP	-0.456	0.07928	3.482e-08	etoh.sensitivity.female	CG7337
2L_1944214_SNP	-0.4158	0.08073	6.584e-07	etoh.sensitivity.female	CG7337
2L_1946565_SNP	-0.4451	0.07855	5.579e-08	etoh.sensitivity.female	CG33673
2L_1947942_SNP	-0.6042	0.1129	2.612e-07	etoh.sensitivity.female
2L_1949634_DEL	-0.4217	0.08284	8.656e-07	etoh.sensitivity.female	erm
2L_1951244_SNP	-0.4927	0.08767	6.957e-08	etoh.sensitivity.female	erm
2L_1952370_SNP	-0.4631	0.08363	1.028e-07	etoh.sensitivity.female	erm
2L_1969693_SNP	-0.3884	0.07459	5.025e-07	etoh.sensitivity.female	erm
2L_1977313_SNP	-0.4485	0.07422	8.539e-09	etoh.sensitivity.female	CG15356
2L_1977418_SNP	-0.4545	0.08213	1.136e-07	etoh.sensitivity.female	CG15356
2L_1990484_SNP	-0.4727	0.07818	8.318e-09	etoh.sensitivity.female	CR42874
2L_2000679_SNP	-0.4026	0.07709	4.784e-07	etoh.sensitivity.female	CR43464
2L_2001004_SNP	-0.4057	0.07713	3.992e-07	etoh.sensitivity.female	CG33543
2L_2001774_SNP	-0.4286	0.07539	5.103e-08	etoh.sensitivity.female	CR43464
2L_2003057_SNP	-0.4005	0.07809	7.627e-07	etoh.sensitivity.female	CR43464
2L_2003059_SNP	-0.4822	0.08648	9.31e-08	etoh.sensitivity.female	CG33543
2L_2003090_SNP	-0.4242	0.07747	1.418e-07	etoh.sensitivity.female	CR43464
2L_2011015_SNP	-0.4702	0.08725	2.143e-07	etoh.sensitivity.female	CG4238
2L_2013030_SNP	-0.4096	0.07789	4.652e-07	etoh.sensitivity.female	CG4238
2L_2016772_SNP	-0.4305	0.08295	5.444e-07	etoh.sensitivity.female	CG4238
2L_2017431_SNP	-0.4534	0.08477	2.619e-07	etoh.sensitivity.female	CG4238
2L_2020497_SNP	-0.4621	0.08474	1.572e-07	etoh.sensitivity.female	CG4238
2L_2027195_SNP	-0.3775	0.07263	5.39e-07	etoh.sensitivity.female	CG4238
2L_2032089_SNP	-0.4283	0.08021	2.881e-07	etoh.sensitivity.female	tRNA:G3:22BCb
2L_2032221_SNP	-0.4034	0.0769	4.363e-07	etoh.sensitivity.female	CG42296
2L_2032324_SNP	-0.4539	0.0795	4.664e-08	etoh.sensitivity.female	CG42296
2L_2051563_SNP	-0.4303	0.07576	5.315e-08	etoh.sensitivity.female
2L_2051609_SNP	-0.429	0.07719	1.113e-07	etoh.sensitivity.female
2L_2063491_DEL	-0.4016	0.07896	9.167e-07	etoh.sensitivity.female	dpr3
2L_2067929_SNP	-0.4285	0.07619	6.978e-08	etoh.sensitivity.female	dpr3
2L_2068503_SNP	-0.5141	0.07922	8.536e-10	etoh.sensitivity.female	dpr3
2L_2073232_SNP	-0.4303	0.07576	5.315e-08	etoh.sensitivity.female	dpr3
2L_2084821_SNP	-0.3756	0.06982	2.476e-07	etoh.sensitivity.female	dpr3
2L_2088963_SNP	-0.3739	0.068	1.328e-07	etoh.sensitivity.female	dpr3
2L_2089883_SNP	-0.5216	0.09661	2.125e-07	etoh.sensitivity.female	dpr3
2L_2090421_SNP	-0.4324	0.07612	5.341e-08	etoh.sensitivity.female	dpr3
2L_2095695_SNP	-0.3303	0.06347	5.254e-07	etoh.sensitivity.female	dpr3
2L_2098209_SNP	-0.4418	0.08113	1.654e-07	etoh.sensitivity.female	dpr3
2L_2098221_SNP	-0.4054	0.08004	9.92e-07	etoh.sensitivity.female	dpr3
2L_2132175_SNP	-0.4682	0.0901	5.231e-07	etoh.sensitivity.female	GlyP
2L_2133003_SNP	-0.4379	0.08007	1.518e-07	etoh.sensitivity.female	GlyP
2L_2142434_SNP	-0.415	0.07851	3.453e-07	etoh.sensitivity.female	tho2
2L_2145671_SNP	-0.4487	0.07759	2.949e-08	etoh.sensitivity.female	CG11723
2L_2145954_SNP	-0.2798	0.05488	8.418e-07	etoh.sensitivity.female	CG11723
2L_2146113_SNP	-0.286	0.05153	9.805e-08	etoh.sensitivity.female	CG11723
2L_2147182_SNP	-0.4912	0.08647	5.039e-08	etoh.sensitivity.female	CG11723
2L_2147246_SNP	-0.5469	0.09102	9.44e-09	etoh.sensitivity.female	CG11723
2L_2147330_SNP	-0.4962	0.08929	9.129e-08	etoh.sensitivity.female	CG11723
2L_2147484_DEL	-0.4265	0.08114	3.985e-07	etoh.sensitivity.female	CG7261
2L_2147523_SNP	-0.442	0.07574	2.784e-08	etoh.sensitivity.female	CG7261
2L_2148039_SNP	-0.4683	0.08965	4.566e-07	etoh.sensitivity.female	CG7261
2L_2148069_SNP	-0.4348	0.08343	4.964e-07	etoh.sensitivity.female	CG7261
2L_2151627_SNP	-0.4341	0.07609	4.74e-08	etoh.sensitivity.female	CG7261
2L_2152355_SNP	-0.449	0.07111	2.01e-09	etoh.sensitivity.female	AIF
2L_2154663_SNP	-0.4605	0.06598	5.07e-11	etoh.sensitivity.female	AIF
2L_2155756_SNP	-0.4786	0.08031	1.273e-08	etoh.sensitivity.female	CG15382
2L_2155798_SNP	-0.4749	0.0803	1.599e-08	etoh.sensitivity.female	CG15382
2L_2158934_SNP	-0.4731	0.08072	2.064e-08	etoh.sensitivity.female	aop
2L_2162073_SNP	-0.4086	0.076	2.377e-07	etoh.sensitivity.female	aop
2L_2162130_SNP	-0.409	0.07437	1.296e-07	etoh.sensitivity.female	aop
2L_2162135_SNP	-0.4336	0.07709	7.039e-08	etoh.sensitivity.female	aop
2L_2162273_SNP	-0.4461	0.07724	3.328e-08	etoh.sensitivity.female	aop
2L_2166445_SNP	-0.4667	0.09051	6.578e-07	etoh.sensitivity.female	aop
2L_2166548_SNP	-0.4307	0.07768	1.047e-07	etoh.sensitivity.female	aop
2L_2166626_SNP	-0.4385	0.07749	5.903e-08	etoh.sensitivity.female	aop
2L_2170559_SNP	-0.3557	0.06922	7.018e-07	etoh.sensitivity.female	aop
2L_2181543_SNP	-0.2786	0.05469	8.546e-07	etoh.sensitivity.female	CR43751
2L_2181544_SNP	-0.2811	0.05441	6.064e-07	etoh.sensitivity.female	CR43751
2L_2182058_SNP	-0.3303	0.06082	1.822e-07	etoh.sensitivity.female	CR43751
2L_2183419_SNP	-0.3939	0.07559	5.148e-07	etoh.sensitivity.female	CR43751
2L_2184171_SNP	-0.4394	0.08054	1.614e-07	etoh.sensitivity.female	CR43751
2L_2184257_SNP	-0.4169	0.07971	4.673e-07	etoh.sensitivity.female	CR43751
2L_2184389_SNP	-0.427	0.07606	7.286e-08	etoh.sensitivity.female	CR43751
2L_2184411_SNP	-0.4378	0.07874	9.715e-08	etoh.sensitivity.female	CR43751
2L_2184414_SNP	-0.3218	0.06015	2.644e-07	etoh.sensitivity.female	CR43751
2L_2184795_DEL	-0.4158	0.07337	5.624e-08	etoh.sensitivity.female	CR43751
2L_2184832_SNP	-0.4239	0.07642	1.031e-07	etoh.sensitivity.female	CR43751
2L_2184851_SNP	-0.4487	0.07568	1.534e-08	etoh.sensitivity.female	CR43751
2L_2184869_SNP	-0.4096	0.07511	1.629e-07	etoh.sensitivity.female	CR43751
2L_2184871_SNP	-0.4243	0.07464	5.165e-08	etoh.sensitivity.female	CR43751
2L_2184873_SNP	-0.4296	0.07817	1.342e-07	etoh.sensitivity.female	CR43751
2L_2184874_SNP	-0.4178	0.07626	1.438e-07	etoh.sensitivity.female	CR43751
2L_2184876_INS	-0.4153	0.07315	5.327e-08	etoh.sensitivity.female	CR43751
2L_2184882_SNP	-0.4153	0.07315	5.327e-08	etoh.sensitivity.female	CR43751
2L_2184885_SNP	-0.4014	0.07631	4.053e-07	etoh.sensitivity.female	CR43751
2L_2184892_SNP	-0.4153	0.07315	5.327e-08	etoh.sensitivity.female	CR43751
2L_2184893_SNP	-0.4206	0.07332	4.047e-08	etoh.sensitivity.female	CR43751
2L_2184898_INS	-0.4153	0.07315	5.327e-08	etoh.sensitivity.female	CR43751
2L_2184900_SNP	-0.4153	0.07315	5.327e-08	etoh.sensitivity.female	CR43751
2L_2184923_SNP	-0.3175	0.06055	4.312e-07	etoh.sensitivity.female	CR43751
2L_2185621_SNP	-0.4164	0.07468	8.901e-08	etoh.sensitivity.female	CR43751
2L_2185828_SNP	-0.4741	0.07922	1.187e-08	etoh.sensitivity.female	CR43751
2L_2188901_SNP	-0.5092	0.07692	4.085e-10	etoh.sensitivity.female	CR45290
2L_2189089_SNP	-0.4246	0.07571	7.601e-08	etoh.sensitivity.female	CR45290
2L_2189217_SNP	-0.3843	0.07455	6.653e-07	etoh.sensitivity.female	CR45290
2L_2189941_SNP	-0.4572	0.07657	1.237e-08	etoh.sensitivity.female	CG10874
2L_2190581_SNP	-0.4271	0.07775	1.323e-07	etoh.sensitivity.female	CR44065
2L_2192915_SNP	-0.4373	0.07947	1.297e-07	etoh.sensitivity.female	CG34172
2L_2195097_SNP	-0.4318	0.07589	5.095e-08	etoh.sensitivity.female	CG34172
2L_2195175_SNP	-0.4296	0.07778	1.157e-07	etoh.sensitivity.female	CG34172
2L_2195594_SNP	-0.4255	0.07967	2.805e-07	etoh.sensitivity.female	CG34172
2L_2195627_SNP	-0.4037	0.07494	2.235e-07	etoh.sensitivity.female	CG34172
2L_2195642_SNP	-0.4304	0.076	5.784e-08	etoh.sensitivity.female	CG34172
2L_2195865_SNP	-0.4258	0.08138	4.73e-07	etoh.sensitivity.female	CG34172
2L_2196083_SNP	-0.4941	0.08206	9.924e-09	etoh.sensitivity.female	CG34172
2L_2200542_SNP	-0.3723	0.07123	4.737e-07	etoh.sensitivity.female
2L_2203462_SNP	-0.4266	0.08022	3.173e-07	etoh.sensitivity.female	CG31668
2L_2204678_SNP	-0.4325	0.07755	8.842e-08	etoh.sensitivity.female	CG31668
2L_2205152_SNP	-0.4167	0.07904	3.887e-07	etoh.sensitivity.female	CG31668
2L_2205248_SNP	-0.4168	0.07904	3.875e-07	etoh.sensitivity.female	CG31668
2L_2205257_SNP	-0.415	0.07887	4.053e-07	etoh.sensitivity.female	CG31668
2L_2206377_SNP	-0.375	0.06878	1.713e-07	etoh.sensitivity.female	CG33124
2L_2206985_SNP	-0.4274	0.0779	1.393e-07	etoh.sensitivity.female	CG33124
2L_2207647_SNP	-0.4025	0.07904	8.98e-07	etoh.sensitivity.female	CG33124
2L_2207858_SNP	-0.2739	0.05346	7.487e-07	etoh.sensitivity.female	CG33124
2L_2207967_SNP	-0.3273	0.06263	4.647e-07	etoh.sensitivity.female	CG33124
2L_2208975_SNP	-0.4156	0.07504	1.068e-07	etoh.sensitivity.female	CG33124
2L_2209252_SNP	-0.3971	0.07307	1.773e-07	etoh.sensitivity.female	CG33124
2L_2209999_SNP	-0.4295	0.07621	6.629e-08	etoh.sensitivity.female	CG15385
2L_2210324_SNP	-0.4061	0.07703	3.831e-07	etoh.sensitivity.female	CG15385
2L_2210878_SNP	-0.4292	0.07755	1.09e-07	etoh.sensitivity.female	CG15385
2L_2210880_SNP	-0.4292	0.07755	1.09e-07	etoh.sensitivity.female	CG15385
2L_2210895_SNP	-0.4061	0.07703	3.831e-07	etoh.sensitivity.female	CG15385
2L_2210902_SNP	-0.4359	0.07638	4.716e-08	etoh.sensitivity.female	CG15385
2L_2211853_SNP	-0.4307	0.07991	2.221e-07	etoh.sensitivity.female	CG15385
2L_2213327_SNP	-0.4303	0.07576	5.315e-08	etoh.sensitivity.female	Uch
2L_2213555_SNP	-0.3934	0.07636	6.751e-07	etoh.sensitivity.female	Uch
2L_2214322_SNP	-0.4331	0.07994	1.936e-07	etoh.sensitivity.female	CG34174
2L_2214929_SNP	-0.4303	0.07775	1.113e-07	etoh.sensitivity.female	CG34174
2L_2216880_SNP	-0.3919	0.07623	7.069e-07	etoh.sensitivity.female	CG42371
2L_2217098_SNP	-0.4233	0.07751	1.549e-07	etoh.sensitivity.female	CG15386
2L_2219671_SNP	-0.3328	0.06488	7.424e-07	etoh.sensitivity.female	mio
2L_2220097_SNP	-0.4336	0.07787	9.367e-08	etoh.sensitivity.female	mio
2L_2220136_SNP	-0.4106	0.07721	3.072e-07	etoh.sensitivity.female	mio
2L_2222116_SNP	-0.426	0.07933	2.452e-07	etoh.sensitivity.female	papi
2L_2222268_SNP	-0.4318	0.07589	5.095e-08	etoh.sensitivity.female	papi
2L_2222681_SNP	-0.4992	0.07871	1.76e-09	etoh.sensitivity.female	papi
2L_2222683_SNP	-0.5079	0.0771	4.761e-10	etoh.sensitivity.female	papi
2L_2222978_SNP	-0.4398	0.07747	5.387e-08	etoh.sensitivity.female	papi
2L_2223789_SNP	-0.4219	0.07784	1.916e-07	etoh.sensitivity.female	papi
2L_2224206_SNP	-0.4354	0.08152	2.79e-07	etoh.sensitivity.female	papi
2L_2224823_SNP	-0.46	0.07676	1.099e-08	etoh.sensitivity.female	papi
2L_2225147_SNP	-0.4385	0.07749	5.903e-08	etoh.sensitivity.female	papi
2L_2225369_SNP	-0.4299	0.07596	5.95e-08	etoh.sensitivity.female	papi
2L_2225542_SNP	-0.424	0.07721	1.334e-07	etoh.sensitivity.female	papi
2L_2225698_SNP	-0.4462	0.08643	6.378e-07	etoh.sensitivity.female	CG15387
2L_2225726_SNP	-0.4124	0.07564	1.636e-07	etoh.sensitivity.female	CG15387
2L_2225727_SNP	-0.4299	0.07409	2.901e-08	etoh.sensitivity.female	CG15387
2L_2225747_DEL	-0.4319	0.07566	4.584e-08	etoh.sensitivity.female	CG15387
2L_2225790_SNP	-0.4341	0.07744	7.664e-08	etoh.sensitivity.female	CG15387
2L_2225987_SNP	-0.434	0.07768	8.489e-08	etoh.sensitivity.female	CG15387
2L_2226674_SNP	-0.4318	0.07589	5.095e-08	etoh.sensitivity.female	rti
2L_2226971_SNP	-0.4292	0.07755	1.09e-07	etoh.sensitivity.female	CR44114
2L_2228191_SNP	-0.4318	0.07589	5.095e-08	etoh.sensitivity.female	rti
2L_2229349_SNP	-0.4273	0.07759	1.259e-07	etoh.sensitivity.female	rti
2L_2229426_SNP	-0.3402	0.06379	2.845e-07	etoh.sensitivity.female	rti
2L_2229596_SNP	-0.3303	0.06322	4.736e-07	etoh.sensitivity.female	rti
2L_2229601_SNP	-0.3458	0.06496	3.023e-07	etoh.sensitivity.female	rti
2L_2229720_SNP	-0.3838	0.06977	1.276e-07	etoh.sensitivity.female	rti
2L_2231549_SNP	-0.4288	0.07295	1.911e-08	etoh.sensitivity.female	Sec24CD
2L_2231598_SNP	-0.447	0.08033	9.96e-08	etoh.sensitivity.female	Sec24CD
2L_2232272_SNP	-0.4298	0.07599	6.008e-08	etoh.sensitivity.female	Sec24CD
2L_2232767_SNP	-0.3568	0.06717	3.153e-07	etoh.sensitivity.female	Sec24CD
2L_2232812_SNP	-0.3523	0.06611	2.899e-07	etoh.sensitivity.female	Sec24CD
2L_2232950_SNP	-0.4206	0.07771	1.973e-07	etoh.sensitivity.female	Sec24CD
2L_2233028_SNP	-0.4343	0.07959	1.605e-07	etoh.sensitivity.female	Sec24CD
2L_2233081_SNP	-0.4722	0.08077	2.414e-08	etoh.sensitivity.female	Sec24CD
2L_2233105_SNP	-0.4337	0.07607	4.85e-08	etoh.sensitivity.female	Sec24CD
2L_2234101_SNP	-0.4218	0.07942	3.201e-07	etoh.sensitivity.female	Sec24CD
2L_2234187_SNP	-0.4641	0.07656	7.702e-09	etoh.sensitivity.female	Sec24CD
2L_2236670_SNP	-0.3315	0.062	2.741e-07	etoh.sensitivity.female	Sec24CD
2L_2237261_SNP	-0.369	0.06806	1.887e-07	etoh.sensitivity.female	Tengl3
2L_2238790_SNP	-0.3678	0.06786	1.893e-07	etoh.sensitivity.female	Tengl2
2L_2238912_SNP	-0.4303	0.07576	5.315e-08	etoh.sensitivity.female	Tengl2
2L_2240223_SNP	-0.4342	0.07603	4.634e-08	etoh.sensitivity.female	Tengl1
2L_2240227_SNP	-0.4318	0.07589	5.095e-08	etoh.sensitivity.female	Tengl1
2L_2240515_SNP	-0.3644	0.06891	3.567e-07	etoh.sensitivity.female	Tengl1
2L_2241063_SNP	-0.4303	0.07576	5.315e-08	etoh.sensitivity.female	Tengl1
2L_2241064_SNP	-0.4322	0.07613	5.434e-08	etoh.sensitivity.female	Tengl1
2L_2241278_SNP	-0.4303	0.07576	5.315e-08	etoh.sensitivity.female	Tengl1
2L_2242182_SNP	-0.3271	0.06143	3.737e-07	etoh.sensitivity.female	CG4267
2L_2242203_DEL	-0.4426	0.08065	1.401e-07	etoh.sensitivity.female	CG4267
2L_2245305_SNP	-0.3637	0.06851	3.256e-07	etoh.sensitivity.female	CR42859
2L_2245560_SNP	-0.4057	0.07726	4.265e-07	etoh.sensitivity.female	CR42859
2L_2246686_SNP	-0.4269	0.07922	2.214e-07	etoh.sensitivity.female	CR42859
2L_2246835_SNP	-0.4144	0.07906	4.464e-07	etoh.sensitivity.female	CR42859
2L_2246836_SNP	-0.4327	0.07571	4.477e-08	etoh.sensitivity.female	CR42859
2L_2247210_SNP	-0.4303	0.07576	5.315e-08	etoh.sensitivity.female	CR42859
2L_2247234_DEL	-0.5763	0.1106	5.415e-07	etoh.sensitivity.female	CR42859
2L_2248931_SNP	-0.4319	0.07405	2.469e-08	etoh.sensitivity.female
2L_2255201_SNP	-0.4384	0.07923	1.102e-07	etoh.sensitivity.female	Send1
2L_2255218_SNP	-0.4104	0.07446	1.202e-07	etoh.sensitivity.female	Send1
2L_2255426_SNP	-0.433	0.07278	1.38e-08	etoh.sensitivity.female	Send1
2L_2255442_SNP	-0.4135	0.07164	3.326e-08	etoh.sensitivity.female	Send1
2L_2255449_SNP	-0.409	0.07272	6.923e-08	etoh.sensitivity.female	Send1
2L_2256383_SNP	-0.4712	0.07798	8.584e-09	etoh.sensitivity.female
2L_2256618_SNP	-0.4764	0.07866	8.993e-09	etoh.sensitivity.female
2L_2260811_SNP	-0.3685	0.06542	6.723e-08	etoh.sensitivity.female
2L_2275284_SNP	-0.4097	0.07239	6.051e-08	etoh.sensitivity.female	CR43753
2L_2280849_SNP	-0.5062	0.08594	1.842e-08	etoh.sensitivity.female
2L_2285338_SNP	-0.5521	0.1045	3.682e-07	etoh.sensitivity.female	CG4271
2L_2286623_SNP	-0.4293	0.07596	6.121e-08	etoh.sensitivity.female	CG31681
2L_2286664_SNP	-0.4624	0.0767	9.199e-09	etoh.sensitivity.female	CG31681
2L_2293453_SNP	-0.3778	0.0729	5.942e-07	etoh.sensitivity.female
2L_2293457_SNP	-0.3755	0.0717	4.542e-07	etoh.sensitivity.female
2L_2293520_DEL	-0.3697	0.07124	5.661e-07	etoh.sensitivity.female
2L_2293544_SNP	-0.3763	0.07349	7.935e-07	etoh.sensitivity.female
2L_2293577_SNP	-0.3672	0.07176	8.108e-07	etoh.sensitivity.female
2L_2311417_SNP	-0.4661	0.08306	7.492e-08	etoh.sensitivity.female	CG9967
2L_2311552_SNP	-0.4563	0.08825	6.238e-07	etoh.sensitivity.female	CG9967
2L_2311584_SNP	-0.4485	0.08548	4.334e-07	etoh.sensitivity.female	CG9967
2L_2311620_SNP	-0.4999	0.08906	7.509e-08	etoh.sensitivity.female	CG9967
2L_2316115_SNP	-0.3841	0.07291	3.956e-07	etoh.sensitivity.female	eys
2L_2316595_SNP	-0.4718	0.08328	5.944e-08	etoh.sensitivity.female	CG9967
2L_2316781_SNP	-0.4368	0.0777	7.097e-08	etoh.sensitivity.female	CG9967
2L_2323135_SNP	-0.5188	0.09886	4.097e-07	etoh.sensitivity.female	eys
2L_2330799_SNP	-0.4402	0.08684	9.949e-07	etoh.sensitivity.female	CG9967
2L_2332302_SNP	-0.3455	0.06677	6.037e-07	etoh.sensitivity.female	CG9967
2L_2332748_SNP	-0.4041	0.07788	5.708e-07	etoh.sensitivity.female	eys
2L_2333003_SNP	-0.4179	0.07819	2.716e-07	etoh.sensitivity.female	eys
2L_2333562_SNP	-0.4397	0.08174	2.327e-07	etoh.sensitivity.female	eys
2L_2333787_SNP	-0.417	0.08182	8.71e-07	etoh.sensitivity.female	eys
2L_2333914_SNP	-0.4049	0.0781	5.729e-07	etoh.sensitivity.female	CG9967
2L_2333924_SNP	-0.4025	0.07806	6.556e-07	etoh.sensitivity.female	CG9967
2L_2339345_SNP	-0.4194	0.07839	2.583e-07	etoh.sensitivity.female	CG9967
2L_2340426_SNP	-0.4318	0.08225	4.302e-07	etoh.sensitivity.female	eys
2L_2345827_SNP	-0.4565	0.08118	7.006e-08	etoh.sensitivity.female	CG9967
2L_2345835_SNP	-0.4199	0.08085	5.545e-07	etoh.sensitivity.female	CG9967
2L_2345870_SNP	-0.4186	0.08193	8.316e-07	etoh.sensitivity.female	CG9967
2L_2348863_SNP	-0.4504	0.08722	6.319e-07	etoh.sensitivity.female	eys
2L_2352986_SNP	-0.4809	0.09032	2.894e-07	etoh.sensitivity.female	eys
2L_2354785_SNP	-0.4234	0.07944	2.862e-07	etoh.sensitivity.female	eys
2L_2354871_SNP	-0.4179	0.08136	7.067e-07	etoh.sensitivity.female	CG9967
2L_2355315_SNP	-0.4234	0.07944	2.862e-07	etoh.sensitivity.female	CG9967
2L_2355352_SNP	-0.4234	0.07944	2.862e-07	etoh.sensitivity.female	CG9967
2L_2355356_SNP	-0.4234	0.07944	2.862e-07	etoh.sensitivity.female	CG9967
2L_2355361_SNP	-0.434	0.08143	2.86e-07	etoh.sensitivity.female	CG9967
2L_2355365_SNP	-0.4246	0.07926	2.54e-07	etoh.sensitivity.female	eys
2L_2355374_SNP	-0.4234	0.07944	2.862e-07	etoh.sensitivity.female	eys
2L_2355375_SNP	-0.4234	0.07944	2.862e-07	etoh.sensitivity.female	CG9967
2L_2355378_SNP	-0.4227	0.07966	3.21e-07	etoh.sensitivity.female	eys
2L_2355380_DEL	-0.4189	0.08026	4.785e-07	etoh.sensitivity.female	eys
2L_2355385_SNP	-0.4189	0.08026	4.785e-07	etoh.sensitivity.female	CG9967
2L_2355388_MNP	-0.4189	0.08026	4.785e-07	etoh.sensitivity.female	CG9967
2L_2355649_SNP	-0.4231	0.07944	2.917e-07	etoh.sensitivity.female	eys
2L_2356372_SNP	-0.4286	0.08216	4.869e-07	etoh.sensitivity.female	CG9967
2L_2357009_SNP	-0.4364	0.07795	7.924e-08	etoh.sensitivity.female	eys
2L_2357469_SNP	-0.3614	0.06927	4.939e-07	etoh.sensitivity.female	eys
2L_2357496_DEL	-0.571	0.1078	3.288e-07	etoh.sensitivity.female	eys
2L_2364305_SNP	-0.4078	0.07828	5.085e-07	etoh.sensitivity.female	Rab5
2L_2364947_SNP	-0.4259	0.07988	2.884e-07	etoh.sensitivity.female	Rab5
2L_2365055_SNP	-0.4218	0.07983	3.565e-07	etoh.sensitivity.female	Rab5
2L_2365056_SNP	-0.4218	0.07983	3.565e-07	etoh.sensitivity.female	Rab5
2L_2365071_SNP	-0.4143	0.0787	3.985e-07	etoh.sensitivity.female	Rab5
2L_2365106_SNP	-0.422	0.07803	1.974e-07	etoh.sensitivity.female	Rab5
2L_2365109_SNP	-0.4207	0.07788	2.033e-07	etoh.sensitivity.female	Rab5
2L_2365146_SNP	-0.4152	0.07778	2.775e-07	etoh.sensitivity.female	Rab5
2L_2365206_SNP	-0.4249	0.07963	2.81e-07	etoh.sensitivity.female	Axud1
2L_2365530_SNP	-0.4862	0.0846	3.748e-08	etoh.sensitivity.female	Axud1
2L_2365671_SNP	-0.4356	0.08379	5.32e-07	etoh.sensitivity.female	Axud1
2L_2366917_SNP	-0.4373	0.08335	4.234e-07	etoh.sensitivity.female	Axud1
2L_2367229_SNP	-0.4302	0.08185	4.137e-07	etoh.sensitivity.female	Axud1
2L_2367430_SNP	-0.449	0.07847	4.323e-08	etoh.sensitivity.female	Axud1
2L_2367796_SNP	-0.424	0.08131	4.984e-07	etoh.sensitivity.female	Axud1
2L_2368239_SNP	-0.3958	0.07624	5.717e-07	etoh.sensitivity.female	Axud1
2L_2368266_SNP	-0.4428	0.08474	4.93e-07	etoh.sensitivity.female	Axud1
2L_2368271_SNP	-0.4336	0.07843	1.163e-07	etoh.sensitivity.female	Axud1
2L_2368751_SNP	-0.4436	0.07798	5.214e-08	etoh.sensitivity.female	Axud1
2L_2368798_SNP	-0.4114	0.07738	3.125e-07	etoh.sensitivity.female	Axud1
2L_2368987_SNP	-0.3484	0.06598	3.678e-07	etoh.sensitivity.female	Axud1
2L_2369109_DEL	-0.4382	0.08361	4.382e-07	etoh.sensitivity.female	Axud1
2L_2369117_SNP	-0.4505	0.08138	1.085e-07	etoh.sensitivity.female	Axud1
2L_2369306_SNP	-0.4547	0.08039	6.079e-08	etoh.sensitivity.female	Axud1
2L_2369479_SNP	-0.4411	0.07784	5.788e-08	etoh.sensitivity.female	Axud1
2L_2369496_SNP	-0.4688	0.07878	1.391e-08	etoh.sensitivity.female	Axud1
2L_2369556_SNP	-0.4303	0.07576	5.315e-08	etoh.sensitivity.female	Axud1
2L_2369781_SNP	-0.5124	0.08086	1.9e-09	etoh.sensitivity.female	Axud1
2L_2373854_SNP	-0.4311	0.0795	1.861e-07	etoh.sensitivity.female	CG3609
2L_2380298_SNP	-0.4737	0.08853	2.55e-07	etoh.sensitivity.female	Atxn7
2L_2381423_SNP	-0.4204	0.07806	2.277e-07	etoh.sensitivity.female	Eogt
2L_2381651_SNP	-0.4824	0.0872	1.067e-07	etoh.sensitivity.female	Eogt
2L_2381720_SNP	-0.4291	0.07593	6.16e-08	etoh.sensitivity.female	Eogt
2L_2382128_SNP	-0.4624	0.0767	9.199e-09	etoh.sensitivity.female	Eogt
2L_2382607_SNP	-0.5253	0.08083	7.978e-10	etoh.sensitivity.female	Eogt
2L_2386029_SNP	-0.4385	0.08333	4.102e-07	etoh.sensitivity.female	CG3557
2L_2388113_SNP	-0.4294	0.07771	1.137e-07	etoh.sensitivity.female
2L_2388581_SNP	-0.4491	0.08011	7.667e-08	etoh.sensitivity.female	CG43750
2L_2390008_SNP	-0.3134	0.05563	6.788e-08	etoh.sensitivity.female	CG43750
2L_2390035_SNP	-0.3119	0.05387	3.039e-08	etoh.sensitivity.female	CG43750
2L_2390225_SNP	-0.2998	0.05481	1.47e-07	etoh.sensitivity.female	CG43750
2L_2390621_SNP	-0.288	0.05527	5.086e-07	etoh.sensitivity.female	CG43750
2L_2390660_INS	-0.2911	0.05477	3.105e-07	etoh.sensitivity.female	CG43750
2L_2391269_SNP	-0.4292	0.07691	8.623e-08	etoh.sensitivity.female	VGlut
2L_2391523_SNP	-0.447	0.08621	5.621e-07	etoh.sensitivity.female	VGlut
2L_2391835_SNP	-0.4045	0.07352	1.278e-07	etoh.sensitivity.female	VGlut
2L_2391934_SNP	-0.423	0.07605	9.341e-08	etoh.sensitivity.female	VGlut
2L_2395421_SNP	-0.405	0.07329	1.127e-07	etoh.sensitivity.female	VGlut
2L_2395438_SNP	-0.4058	0.07526	2.181e-07	etoh.sensitivity.female	VGlut
2L_2396522_SNP	-0.479	0.08961	6.406e-07	etoh.sensitivity.female	VGlut
2L_2397265_SNP	-0.3398	0.06649	8.134e-07	etoh.sensitivity.female	VGlut
2L_2398232_SNP	-0.4624	0.08026	3.502e-08	etoh.sensitivity.female	VGlut
2L_2403492_SNP	-0.4419	0.08178	2.079e-07	etoh.sensitivity.female	VGlut
2L_2403524_SNP	-0.4095	0.07688	3.008e-07	etoh.sensitivity.female	VGlut
2L_2409659_SNP	-0.4199	0.08262	9.208e-07	etoh.sensitivity.female	VGlut
2L_2410452_SNP	-0.447	0.08337	2.603e-07	etoh.sensitivity.female	VGlut
2L_2410695_SNP	-0.4341	0.08014	1.907e-07	etoh.sensitivity.female	CG18641
2L_2412274_SNP	-0.4548	0.08614	3.749e-07	etoh.sensitivity.female	CG18641
2L_2416708_SNP	-0.3788	0.07355	6.775e-07	etoh.sensitivity.female	CG31948
2L_2416739_SNP	-0.3958	0.0772	7.613e-07	etoh.sensitivity.female	CG31948
2L_2417686_SNP	-0.4188	0.07474	7.724e-08	etoh.sensitivity.female	CG34448
2L_2417709_SNP	-0.4305	0.07623	6.255e-08	etoh.sensitivity.female	CG34448
2L_2419794_SNP	-0.3559	0.06732	3.574e-07	etoh.sensitivity.female	CG34447
2L_2420507_SNP	-0.4612	0.07837	1.954e-08	etoh.sensitivity.female	CG9886
2L_2421924_SNP	-0.4254	0.08216	5.769e-07	etoh.sensitivity.female	CG9886
2L_2421949_SNP	-0.4232	0.08319	8.849e-07	etoh.sensitivity.female	CG9886
2L_2422058_SNP	-0.426	0.08194	5.203e-07	etoh.sensitivity.female	CG9886
2L_2422079_SNP	-0.428	0.08196	4.693e-07	etoh.sensitivity.female	CG9886
2L_2422361_SNP	-0.4208	0.08017	4.12e-07	etoh.sensitivity.female	CG9886
2L_2422929_SNP	-0.4382	0.08154	2.354e-07	etoh.sensitivity.female	CG9886
2L_2425188_SNP	-0.4507	0.08782	7.139e-07	etoh.sensitivity.female	CG44139
2L_2427176_SNP	-0.506	0.08957	6.112e-08	etoh.sensitivity.female	CR44912
2L_2427613_SNP	-0.4433	0.08327	3.005e-07	etoh.sensitivity.female	CR44912
2L_2429509_SNP	-0.4359	0.08073	2.026e-07	etoh.sensitivity.female	dpp
2L_2429539_SNP	-0.4359	0.08073	2.026e-07	etoh.sensitivity.female	dpp
2L_2430449_SNP	-0.5297	0.09058	2.231e-08	etoh.sensitivity.female	dpp
2L_2432050_SNP	-0.4615	0.08522	1.945e-07	etoh.sensitivity.female	dpp
2L_2433003_SNP	-0.4004	0.06973	3.864e-08	etoh.sensitivity.female	dpp
2L_2433008_SNP	-0.4224	0.07013	9.206e-09	etoh.sensitivity.female	dpp
2L_2433095_DEL	-0.3555	0.06868	5.906e-07	etoh.sensitivity.female	dpp
2L_2433181_SNP	-0.3641	0.07171	9.433e-07	etoh.sensitivity.female	dpp
2L_2434213_SNP	-0.4538	0.07313	3.704e-09	etoh.sensitivity.female	dpp
2L_2435267_SNP	-0.4362	0.08381	5.214e-07	etoh.sensitivity.female	dpp
2L_2436718_SNP	-0.4274	0.08384	8.554e-07	etoh.sensitivity.female	dpp
2L_2436939_SNP	-0.4376	0.07717	5.508e-08	etoh.sensitivity.female	dpp
2L_2437909_SNP	-0.4249	0.07975	2.912e-07	etoh.sensitivity.female	dpp
2L_2439111_SNP	-0.4303	0.07576	5.315e-08	etoh.sensitivity.female	dpp
2L_2447810_SNP	-0.4901	0.09384	4.601e-07	etoh.sensitivity.female	dpp
2L_2451326_SNP	-0.5085	0.08971	5.276e-08	etoh.sensitivity.female	dpp
2L_2451414_SNP	-0.502	0.09312	2.086e-07	etoh.sensitivity.female	dpp
2L_2452327_SNP	-0.3723	0.07015	3.24e-07	etoh.sensitivity.female	dpp
2L_2453139_SNP	-0.435	0.08042	1.981e-07	etoh.sensitivity.female	dpp
2L_2466251_SNP	-0.3838	0.0713	2.226e-07	etoh.sensitivity.female
2L_2467514_SNP	-0.451	0.07755	3.934e-08	etoh.sensitivity.female
2L_2470875_SNP	-0.4584	0.08673	3.849e-07	etoh.sensitivity.female	CR45286
2L_2470987_SNP	-0.3808	0.07516	9.986e-07	etoh.sensitivity.female	CR45286
2L_2472359_SNP	-0.4313	0.07285	1.611e-08	etoh.sensitivity.female	CR45286
2L_2472870_SNP	-0.4385	0.07749	5.903e-08	etoh.sensitivity.female	CR45286
2L_2472904_SNP	-0.4397	0.07235	7.123e-09	etoh.sensitivity.female	CR45286
2L_2473430_INS	-0.4303	0.07576	5.315e-08	etoh.sensitivity.female	CR45286
2L_2474512_SNP	-0.3584	0.06496	1.195e-07	etoh.sensitivity.female
2L_2474557_SNP	-0.3269	0.06151	3.099e-07	etoh.sensitivity.female
2L_2475238_SNP	-0.4257	0.07597	7.912e-08	etoh.sensitivity.female
2L_2475783_SNP	-0.404	0.07538	2.542e-07	etoh.sensitivity.female
2L_2476096_SNP	-0.4247	0.07638	9.428e-08	etoh.sensitivity.female
2L_2479916_INS	-0.5206	0.09309	8.586e-08	etoh.sensitivity.female
2L_2480716_SNP	-0.545	0.1036	3.897e-07	etoh.sensitivity.female
2L_2482294_SNP	-0.4005	0.07768	6.552e-07	etoh.sensitivity.female
2L_2496147_SNP	-0.3545	0.06656	2.979e-07	etoh.sensitivity.female	oaf
2L_2499610_SNP	-0.2601	0.04974	4.602e-07	etoh.sensitivity.female	oaf
2L_2503333_SNP	-0.4774	0.08698	1.342e-07	etoh.sensitivity.female
2L_2503485_SNP	-0.5193	0.1006	6.077e-07	etoh.sensitivity.female
2L_2503728_SNP	-0.5223	0.09978	4.38e-07	etoh.sensitivity.female
2L_2505701_SNP	-0.4986	0.09562	4.725e-07	etoh.sensitivity.female
2L_2505702_SNP	-0.5003	0.09567	4.415e-07	etoh.sensitivity.female
2L_2505923_SNP	-0.3762	0.0726	5.895e-07	etoh.sensitivity.female
2L_2510669_SNP	-0.2989	0.05139	2.813e-08	etoh.sensitivity.female
2L_2517301_SNP	-0.4571	0.08864	6.449e-07	etoh.sensitivity.female	CG3528
2L_2518426_SNP	-0.3934	0.07615	6.36e-07	etoh.sensitivity.female	CG3528
2L_2519160_SNP	-0.416	0.08074	6.707e-07	etoh.sensitivity.female
2L_2519164_SNP	-0.4724	0.08008	1.786e-08	etoh.sensitivity.female
2L_2521824_SNP	-0.4795	0.09062	3.532e-07	etoh.sensitivity.female
2L_2524654_SNP	-0.4765	0.09359	8.97e-07	etoh.sensitivity.female
2L_2527793_SNP	-0.4064	0.07893	6.812e-07	etoh.sensitivity.female
2L_2536885_SNP	-0.4106	0.07878	5.156e-07	etoh.sensitivity.female
2L_2553561_SNP	-0.4733	0.07506	2.22e-09	etoh.sensitivity.female	CG3515
2L_2588133_SNP	-0.4454	0.08593	5.745e-07	etoh.sensitivity.female
2L_2588134_SNP	-0.4432	0.08596	6.514e-07	etoh.sensitivity.female
2L_2594152_SNP	-0.4931	0.09012	1.47e-07	etoh.sensitivity.female
2L_2598802_SNP	-0.4702	0.09031	4.977e-07	etoh.sensitivity.female	CR44790
2L_2607785_SNP	-0.5344	0.09513	7.042e-08	etoh.sensitivity.female
2L_2628442_SNP	-0.4084	0.07652	2.79e-07	etoh.sensitivity.female	CR45705
2L_2628492_SNP	-0.4138	0.07677	2.21e-07	etoh.sensitivity.female	CR45705
2L_2632342_SNP	-0.3967	0.07365	2.228e-07	etoh.sensitivity.female
2L_2649058_SNP	-0.4116	0.08113	9.626e-07	etoh.sensitivity.female	CG33125
2L_2652065_SNP	-0.337	0.06451	4.949e-07	etoh.sensitivity.female	CG33125
2L_2652090_SNP	-0.3553	0.06562	2.016e-07	etoh.sensitivity.female	CG33125
2L_2655615_SNP	-0.4155	0.08038	6.259e-07	etoh.sensitivity.female	Prosbeta4R2
2L_2655677_SNP	-0.3402	0.06364	3.292e-07	etoh.sensitivity.female	Prosbeta4R2
2L_2669344_SNP	-0.4017	0.07499	3.144e-07	etoh.sensitivity.female	Gr23a
2L_2671936_SNP	-0.3698	0.07247	8.464e-07	etoh.sensitivity.female	Gr23a
2L_2685165_SNP	-0.4044	0.07507	2.246e-07	etoh.sensitivity.female	CG31690
2L_2685338_SNP	-0.4094	0.07757	3.809e-07	etoh.sensitivity.female	CG31690
2L_2686385_SNP	-0.485	0.0873	9.476e-08	etoh.sensitivity.female	CG31690
2L_2688605_INS	-0.4636	0.0891	5.21e-07	etoh.sensitivity.female	CG31690
2L_2688659_SNP	-0.4016	0.07299	1.316e-07	etoh.sensitivity.female	CG31690
2L_2688667_SNP	-0.3906	0.07406	3.962e-07	etoh.sensitivity.female	CG31690
2L_2688689_SNP	-0.4099	0.07532	1.736e-07	etoh.sensitivity.female	CG31690
2L_2688783_SNP	-0.4088	0.08005	8.281e-07	etoh.sensitivity.female	CG31690
2L_2689405_SNP	-0.4332	0.08315	5.125e-07	etoh.sensitivity.female	CG31690
2L_2696335_SNP	-0.4222	0.08332	9.658e-07	etoh.sensitivity.female	CG31690
2L_2698561_SNP	-0.4671	0.08054	2.922e-08	etoh.sensitivity.female	CG31690
2L_2698637_SNP	-0.4669	0.08032	2.707e-08	etoh.sensitivity.female	CG31690
2L_2698682_SNP	-0.4206	0.0785	2.545e-07	etoh.sensitivity.female	CG31690
2L_2698701_SNP	-0.3825	0.07337	4.97e-07	etoh.sensitivity.female	CG31690
2L_2698862_SNP	-0.4606	0.08509	1.929e-07	etoh.sensitivity.female	CG31690
2L_2699923_SNP	-0.4219	0.07778	1.846e-07	etoh.sensitivity.female	CG31690
2L_2703778_SNP	-0.453	0.08451	2.433e-07	etoh.sensitivity.female	CG31690
2L_2704577_SNP	-0.5137	0.0837	5.273e-09	etoh.sensitivity.female	CG31690
2L_2704853_SNP	-0.5169	0.08814	2.136e-08	etoh.sensitivity.female	CG31690
2L_2706971_DEL	-0.4431	0.08526	5.656e-07	etoh.sensitivity.female	CG31690
2L_2707704_SNP	-0.4542	0.07572	1.067e-08	etoh.sensitivity.female	CG31690
2L_2710353_DEL	-0.4224	0.07137	1.637e-08	etoh.sensitivity.female	CG31690
2L_2710374_SNP	-0.419	0.07079	1.63e-08	etoh.sensitivity.female	CG31690
2L_2710395_SNP	-0.4467	0.06982	1.433e-09	etoh.sensitivity.female	CG31690
2L_2711376_SNP	-0.4134	0.07963	5.619e-07	etoh.sensitivity.female	CG31690
2L_2711553_SNP	-0.4332	0.08094	2.584e-07	etoh.sensitivity.female	CG31690
2L_2713584_SNP	-0.4605	0.07896	4.897e-08	etoh.sensitivity.female	CG31690
2L_2724407_SNP	-0.3928	0.06861	4.113e-08	etoh.sensitivity.female
2L_2724462_SNP	-0.4494	0.08352	4.234e-07	etoh.sensitivity.female
2L_2724503_SNP	-0.397	0.07395	2.503e-07	etoh.sensitivity.female
2L_2726609_SNP	-0.4348	0.07773	8.253e-08	etoh.sensitivity.female	CG31689
2L_2727790_SNP	-0.4482	0.07701	2.631e-08	etoh.sensitivity.female	CG31689
2L_2729226_SNP	-0.4329	0.07572	4.398e-08	etoh.sensitivity.female	CG31689
2L_2729251_SNP	-0.4295	0.07573	5.574e-08	etoh.sensitivity.female	CG31689
2L_2742694_SNP	-0.4045	0.07823	6.182e-07	etoh.sensitivity.female	Hrs
2L_2748635_SNP	-0.4546	0.08612	3.585e-07	etoh.sensitivity.female	Pgk
2L_2750849_SNP	-0.4657	0.077	8.49e-09	etoh.sensitivity.female	Pgk
2L_2794283_SNP	-0.5187	0.1002	5.611e-07	etoh.sensitivity.female	Syt1
2L_2805003_SNP	-0.4334	0.08546	9.763e-07	etoh.sensitivity.female	daw
2L_2806096_SNP	-0.4432	0.0828	2.517e-07	etoh.sensitivity.female	daw
2L_2807295_SNP	-0.441	0.08336	3.43e-07	etoh.sensitivity.female	daw
2L_2807667_SNP	-0.4213	0.07742	1.675e-07	etoh.sensitivity.female	daw
2L_2809475_SNP	-0.3653	0.06957	4.123e-07	etoh.sensitivity.female	daw
2L_2809598_SNP	-0.3616	0.06599	1.355e-07	etoh.sensitivity.female	daw
2L_2809658_SNP	-0.4028	0.07198	8.071e-08	etoh.sensitivity.female	daw
2L_2820808_SNP	-0.4247	0.07488	5.623e-08	etoh.sensitivity.female	Duox
2L_2820823_SNP	-0.4308	0.07873	1.487e-07	etoh.sensitivity.female	Duox
2L_2822612_SNP	-0.5139	0.09326	1.209e-07	etoh.sensitivity.female	Duox
2L_2823729_SNP	-0.5576	0.1089	7.307e-07	etoh.sensitivity.female	Duox
2L_2825298_SNP	-0.459	0.07918	2.912e-08	etoh.sensitivity.female	CG3123
2L_2827068_SNP	-0.451	0.08708	5.649e-07	etoh.sensitivity.female	Duox
2L_2837426_SNP	-0.5303	0.08581	4.068e-09	etoh.sensitivity.female	CG3119
2L_2842871_SNP	-0.3352	0.06053	1.054e-07	etoh.sensitivity.female	CG18558
2L_2857039_SNP	-0.5403	0.1037	4.728e-07	etoh.sensitivity.female	RpS21
2L_2857526_SNP	-0.565	0.1082	4.531e-07	etoh.sensitivity.female	CG2991
2L_2858507_SNP	-0.6017	0.1078	7.966e-08	etoh.sensitivity.female	CG2991
2L_2858530_SNP	-0.5542	0.09875	6.827e-08	etoh.sensitivity.female	CG2991
2L_2858620_SNP	-0.5726	0.108	3.081e-07	etoh.sensitivity.female	CG2991
2L_2858774_SNP	-0.5686	0.1084	4.083e-07	etoh.sensitivity.female	CG2991
2L_2859346_SNP	-0.6587	0.1196	1.135e-07	etoh.sensitivity.female	CG2991
2L_2859401_SNP	-0.569	0.09367	6.668e-09	etoh.sensitivity.female	CG2991
2L_2859416_SNP	-0.5653	0.09723	2.55e-08	etoh.sensitivity.female	CG2991
2L_2859852_INS	-0.6249	0.1053	1.336e-08	etoh.sensitivity.female	CG2991
2L_2863204_DEL	-0.463	0.09042	7.398e-07	etoh.sensitivity.female	CG2991
2L_2865157_SNP	-0.5496	0.1023	2.198e-07	etoh.sensitivity.female	CG2991
2L_2865463_SNP	-0.6042	0.1063	4.741e-08	etoh.sensitivity.female	CG2991
2L_2865646_SNP	-0.5939	0.1066	8.29e-08	etoh.sensitivity.female	CG2991
2L_2865738_SNP	-0.599	0.1059	5.59e-08	etoh.sensitivity.female	CG2991
2L_2866159_SNP	-0.614	0.1131	1.667e-07	etoh.sensitivity.female	CG2991
2L_2866235_SNP	-0.6622	0.1195	9.65e-08	etoh.sensitivity.female	CG2991
2L_2869336_SNP	-0.3979	0.06805	2.172e-08	etoh.sensitivity.female	CG31694
2L_2869356_SNP	-0.3979	0.06805	2.172e-08	etoh.sensitivity.female	CG31694
2L_2869380_SNP	-0.5358	0.09902	1.848e-07	etoh.sensitivity.female	CG31694
2L_2871045_SNP	0.258	0.05064	9.15e-07	etoh.sensitivity.female	CG31694
2L_2871488_SNP	-0.6604	0.1195	1.037e-07	etoh.sensitivity.female	CG31694
2L_2872511_SNP	-0.6575	0.1197	1.266e-07	etoh.sensitivity.female	CG31694
2L_2872771_SNP	-0.655	0.1191	1.191e-07	etoh.sensitivity.female	CG31694
2L_2872890_SNP	-0.6592	0.1181	7.95e-08	etoh.sensitivity.female	CG31694
2L_2875831_SNP	-0.4379	0.07744	5.902e-08	etoh.sensitivity.female	CG8814
2L_2879334_SNP	-0.576	0.09039	1.457e-09	etoh.sensitivity.female	betaggt-II
2L_2879336_SNP	-0.5779	0.09017	1.176e-09	etoh.sensitivity.female	betaggt-II
2L_2879389_SNP	-0.4879	0.09493	7.019e-07	etoh.sensitivity.female	betaggt-II
2L_2879497_SNP	-0.488	0.08659	6.443e-08	etoh.sensitivity.female	betaggt-II
2L_2894721_SNP	-0.488	0.09337	4.761e-07	etoh.sensitivity.female	lilli
2L_2894814_SNP	-0.4336	0.08318	5.096e-07	etoh.sensitivity.female	lilli
2L_2913828_SNP	-0.457	0.0858	2.901e-07	etoh.sensitivity.female	lilli
2L_2915002_SNP	-0.4415	0.08462	4.859e-07	etoh.sensitivity.female	lilli
2L_2931511_SNP	-0.4358	0.08549	8.353e-07	etoh.sensitivity.female	lilli
2L_2932881_SNP	-0.4242	0.07323	3.342e-08	etoh.sensitivity.female	lilli
2L_2941453_SNP	-0.4566	0.08425	1.841e-07	etoh.sensitivity.female	lilli
2L_2942064_SNP	-0.4179	0.07393	5.924e-08	etoh.sensitivity.female	lilli
2L_2942295_SNP	-0.4955	0.08202	8.472e-09	etoh.sensitivity.female	lilli
2L_2942385_SNP	-0.477	0.08444	5.882e-08	etoh.sensitivity.female	lilli
2L_2942413_SNP	-0.527	0.08519	3.784e-09	etoh.sensitivity.female	lilli
2L_2944422_SNP	-0.433	0.08364	6.045e-07	etoh.sensitivity.female	lilli
2L_2998896_SNP	-0.409	0.07995	8.613e-07	etoh.sensitivity.female	CG3558
2L_3000819_SNP	-0.5316	0.1033	6.66e-07	etoh.sensitivity.female	CG17265
2L_3018154_SNP	-0.4411	0.07704	4.15e-08	etoh.sensitivity.female	CG17224
2L_3056285_SNP	-0.3992	0.07358	1.843e-07	etoh.sensitivity.female	v_2_k05816
2L_3061575_SNP	-0.3754	0.07192	4.827e-07	etoh.sensitivity.female	CG3523
2L_3071663_SNP	-0.3783	0.07156	3.546e-07	etoh.sensitivity.female	toc
2L_3072441_SNP	-0.3764	0.0686	1.359e-07	etoh.sensitivity.female	toc
2L_3080804_SNP	-0.4097	0.0787	5.162e-07	etoh.sensitivity.female	toc
2L_3081575_SNP	-0.4522	0.08649	5.246e-07	etoh.sensitivity.female	toc
2L_3084548_SNP	-0.4724	0.08356	6.205e-08	etoh.sensitivity.female	toc
2L_3087881_SNP	-0.4625	0.07644	8.107e-09	etoh.sensitivity.female	toc
2L_3093573_SNP	-0.4125	0.07829	3.876e-07	etoh.sensitivity.female	toc
2L_3093626_SNP	-0.4111	0.07839	4.358e-07	etoh.sensitivity.female	toc
2L_3093655_SNP	-0.4474	0.07761	3.488e-08	etoh.sensitivity.female	toc
2L_3095783_SNP	-0.427	0.08391	8.947e-07	etoh.sensitivity.female	toc
2L_3095784_SNP	-0.3466	0.06192	7.852e-08	etoh.sensitivity.female	toc
2L_3096089_SNP	-0.4175	0.07716	1.96e-07	etoh.sensitivity.female	toc
2L_3096362_SNP	-0.4541	0.08731	5.393e-07	etoh.sensitivity.female	toc
2L_3096574_SNP	-0.4259	0.07557	6.48e-08	etoh.sensitivity.female	toc
2L_3097880_SNP	-0.3702	0.06975	3.186e-07	etoh.sensitivity.female	toc
2L_3097885_SNP	-0.3591	0.06885	4.897e-07	etoh.sensitivity.female	toc
2L_3098529_SNP	-0.4692	0.07813	1.02e-08	etoh.sensitivity.female	toc
2L_3099589_SNP	-0.4206	0.0774	1.735e-07	etoh.sensitivity.female	toc
2L_3099866_SNP	-0.4202	0.07717	1.639e-07	etoh.sensitivity.female	toc
2L_3112886_SNP	-0.4712	0.09102	5.807e-07	etoh.sensitivity.female	toc
2L_3113792_SNP	-0.6113	0.1189	6.567e-07	etoh.sensitivity.female	toc
2L_3114140_SNP	-0.4584	0.08461	1.835e-07	etoh.sensitivity.female	toc
2L_3114442_INS	-0.5347	0.09996	2.566e-07	etoh.sensitivity.female	toc
2L_3120825_SNP	-0.4684	0.08723	2.32e-07	etoh.sensitivity.female	toc
2L_3120859_SNP	-0.4796	0.09033	3.113e-07	etoh.sensitivity.female	toc
2L_3121257_SNP	-0.6409	0.1124	4.354e-08	etoh.sensitivity.female	toc
2L_3121492_SNP	-0.4087	0.07505	1.645e-07	etoh.sensitivity.female	toc
2L_3122177_SNP	-0.4604	0.0849	1.836e-07	etoh.sensitivity.female	toc
2L_3123806_SNP	-0.6238	0.1062	1.769e-08	etoh.sensitivity.female	toc
2L_3128055_SNP	-0.3282	0.06253	4.241e-07	etoh.sensitivity.female	toc
2L_3128321_SNP	-0.4487	0.08354	2.462e-07	etoh.sensitivity.female	toc
2L_3132652_SNP	-0.4226	0.07241	2.486e-08	etoh.sensitivity.female	toc
2L_3134409_SNP	-0.3986	0.07654	5.092e-07	etoh.sensitivity.female	toc
2L_3140672_SNP	-0.3963	0.07495	3.642e-07	etoh.sensitivity.female	toc
2L_3142198_SNP	-0.3756	0.07398	9.537e-07	etoh.sensitivity.female	toc
2L_3143734_SNP	-0.4091	0.07674	2.925e-07	etoh.sensitivity.female	toc
2L_3143905_SNP	-0.4009	0.07882	9.218e-07	etoh.sensitivity.female	toc
2L_3146200_SNP	-0.4577	0.08683	3.798e-07	etoh.sensitivity.female	Mad
2L_3147410_SNP	-0.4012	0.07186	8.608e-08	etoh.sensitivity.female	Mad
2L_3147818_SNP	-0.4539	0.08325	1.695e-07	etoh.sensitivity.female	Mad
2L_3152230_SNP	-0.3389	0.06677	9.575e-07	etoh.sensitivity.female	Mad
2L_3153368_SNP	-0.4089	0.06776	8.954e-09	etoh.sensitivity.female	Mad
2L_3166043_SNP	-0.4521	0.08736	5.806e-07	etoh.sensitivity.female	Hydr2
2L_3185109_SNP	-0.4578	0.08285	1.126e-07	etoh.sensitivity.female	CG34393
2L_3185125_DEL	-0.4579	0.08283	1.107e-07	etoh.sensitivity.female	CG34393
2L_3185129_SNP	-0.4561	0.08292	1.274e-07	etoh.sensitivity.female	CG34393
2L_3185130_SNP	-0.4504	0.08495	3.697e-07	etoh.sensitivity.female	CG34393
2L_3185132_SNP	-0.4504	0.08495	3.697e-07	etoh.sensitivity.female	CG34393
2L_3185138_SNP	-0.4551	0.08311	1.427e-07	etoh.sensitivity.female	CG34393
2L_3185143_SNP	-0.4516	0.08219	1.309e-07	etoh.sensitivity.female	CG34393
2L_3185145_SNP	-0.4556	0.08287	1.277e-07	etoh.sensitivity.female	CG34393
2L_3185146_SNP	-0.4696	0.08515	1.188e-07	etoh.sensitivity.female	CG34393
2L_3185148_DEL	-0.4287	0.08382	7.886e-07	etoh.sensitivity.female	CG34393
2L_3185152_SNP	-0.4486	0.08744	8.163e-07	etoh.sensitivity.female	CG34393
2L_3185224_SNP	-0.4245	0.07907	2.486e-07	etoh.sensitivity.female	CG34393
2L_3211229_SNP	-0.4794	0.09228	5.335e-07	etoh.sensitivity.female	CR45336
2L_3211693_DEL	-0.711	0.1387	7.012e-07	etoh.sensitivity.female	CR45336
2L_3212681_SNP	-0.5607	0.104	2.076e-07	etoh.sensitivity.female
2L_3229337_SNP	-0.4251	0.07928	2.569e-07	etoh.sensitivity.female
2L_3229360_SNP	-0.4206	0.07887	3.004e-07	etoh.sensitivity.female
2L_3235048_SNP	-0.4546	0.08113	7.869e-08	etoh.sensitivity.female
2L_3236091_SNP	-0.3467	0.06431	2.174e-07	etoh.sensitivity.female
2L_3236141_SNP	-0.4184	0.07323	4.544e-08	etoh.sensitivity.female
2L_3265802_SNP	-0.4115	0.07633	2.222e-07	etoh.sensitivity.female	CR45706
2L_3273374_SNP	-0.5623	0.1072	3.937e-07	etoh.sensitivity.female
2L_3274424_SNP	-0.5657	0.1074	3.713e-07	etoh.sensitivity.female
2L_3274489_SNP	-0.5852	0.1076	1.617e-07	etoh.sensitivity.female
2L_3275652_SNP	-0.5186	0.09843	3.553e-07	etoh.sensitivity.female	CG3332
2L_3275837_SNP	-0.5622	0.1075	4.325e-07	etoh.sensitivity.female	CG3332
2L_3276045_SNP	-0.5623	0.1072	3.937e-07	etoh.sensitivity.female	CG3332
2L_3278036_SNP	-0.4623	0.08896	5.01e-07	etoh.sensitivity.female	CG3332
2L_3279936_SNP	-0.5623	0.1072	3.937e-07	etoh.sensitivity.female	CG3332
2L_3280958_SNP	-0.546	0.1073	8.392e-07	etoh.sensitivity.female	CG3332
2L_3282322_SNP	-0.5623	0.1072	3.937e-07	etoh.sensitivity.female
2L_3283579_SNP	-0.4659	0.08197	4.922e-08	etoh.sensitivity.female
2L_3287391_SNP	-0.5037	0.09822	6.947e-07	etoh.sensitivity.female	CR44485
2L_3289246_SNP	-0.4051	0.07826	6.449e-07	etoh.sensitivity.female	CR44485
2L_3289386_SNP	-0.3965	0.07525	3.91e-07	etoh.sensitivity.female	CR44485
2L_3292192_SNP	-0.4546	0.08976	9.536e-07	etoh.sensitivity.female	CG9664
2L_3294675_SNP	-0.4513	0.08514	3.203e-07	etoh.sensitivity.female	CG9664
2L_3294903_SNP	-0.444	0.0808	1.292e-07	etoh.sensitivity.female	CG9663
2L_3297733_DEL	-0.6092	0.113	2.009e-07	etoh.sensitivity.female	CG9663
2L_3300916_SNP	-0.5734	0.1129	8.852e-07	etoh.sensitivity.female	CG9663
2L_3302404_SNP	-0.4163	0.07703	2.061e-07	etoh.sensitivity.female	CG9663
2L_3311765_SNP	-0.3706	0.06776	1.499e-07	etoh.sensitivity.female	CG3277
2L_3311971_SNP	-0.3607	0.06104	1.667e-08	etoh.sensitivity.female	CG3277
2L_3314748_SNP	-0.5497	0.1027	2.432e-07	etoh.sensitivity.female	CG3277
2L_3317342_SNP	-0.4552	0.07427	5.312e-09	etoh.sensitivity.female	CG3277
2L_3319529_SNP	-0.524	0.09871	3.079e-07	etoh.sensitivity.female	CG3326
2L_3319710_SNP	-0.5338	0.1035	6.143e-07	etoh.sensitivity.female	CG3326
2L_3330034_SNP	-0.5411	0.1025	3.421e-07	etoh.sensitivity.female	CG33282
2L_3334844_SNP	-0.4953	0.09545	5.367e-07	etoh.sensitivity.female	E23
2L_3340465_SNP	-0.5019	0.09922	9.671e-07	etoh.sensitivity.female	E23
2L_3344326_SNP	-0.6017	0.1133	2.991e-07	etoh.sensitivity.female	E23
2L_3344328_SNP	-0.6005	0.1132	3.023e-07	etoh.sensitivity.female	E23
2L_3345777_SNP	-0.5787	0.1135	7.973e-07	etoh.sensitivity.female	E23
2L_3346306_SNP	-0.5267	0.1034	8.295e-07	etoh.sensitivity.female	E23
2L_3348071_SNP	-0.4335	0.07589	4.515e-08	etoh.sensitivity.female	E23
2L_3348377_SNP	-0.5351	0.104	6.627e-07	etoh.sensitivity.female	E23
2L_3350081_SNP	-0.4983	0.09252	2.157e-07	etoh.sensitivity.female	E23
2L_3350590_SNP	-0.5019	0.09922	9.671e-07	etoh.sensitivity.female	E23
2L_3351305_DEL	-0.5019	0.09922	9.671e-07	etoh.sensitivity.female	E23
2L_3351312_SNP	-0.5019	0.09922	9.671e-07	etoh.sensitivity.female	E23
2L_3362690_SNP	-0.5046	0.09914	8.455e-07	etoh.sensitivity.female	CG34394
2L_3368431_SNP	-0.5298	0.1029	6.392e-07	etoh.sensitivity.female	CG34394
2L_3369481_SNP	-0.4577	0.07977	3.778e-08	etoh.sensitivity.female	CG34394
2L_3370039_SNP	-0.5079	0.09912	7.319e-07	etoh.sensitivity.female	CG34394
2L_3370050_SNP	-0.4977	0.09523	4.509e-07	etoh.sensitivity.female	CG34394
2L_3370427_DEL	-0.5674	0.1061	2.519e-07	etoh.sensitivity.female	CG34394
2L_3371602_SNP	-0.4412	0.08178	2.189e-07	etoh.sensitivity.female	CG34394
2L_3375404_SNP	-0.4988	0.07875	1.716e-09	etoh.sensitivity.female	CG15412
2L_3375830_DEL	-0.5344	0.09853	1.713e-07	etoh.sensitivity.female	CG9662
2L_3376066_SNP	-0.462	0.0865	2.549e-07	etoh.sensitivity.female	CG9662
2L_3377112_SNP	-0.518	0.09871	3.986e-07	etoh.sensitivity.female	Ptpa
2L_3377691_SNP	-0.5125	0.09526	2.12e-07	etoh.sensitivity.female	Ptpa
2L_3377705_SNP	-0.5014	0.09896	9.35e-07	etoh.sensitivity.female	Ptpa
2L_3377896_SNP	-0.5111	0.09485	2.021e-07	etoh.sensitivity.female	Ptpa
2L_3377929_SNP	-0.5078	0.09872	6.517e-07	etoh.sensitivity.female	Ptpa
2L_3378149_SNP	-0.5111	0.09485	2.021e-07	etoh.sensitivity.female	Ptpa
2L_3380259_SNP	-0.5046	0.09894	8.007e-07	etoh.sensitivity.female
2L_3380358_SNP	-0.5007	0.09171	1.433e-07	etoh.sensitivity.female
2L_3380593_SNP	-0.5151	0.09547	2.078e-07	etoh.sensitivity.female
2L_3385357_SNP	-0.5129	0.09554	2.278e-07	etoh.sensitivity.female
2L_3385358_SNP	-0.5363	0.09902	1.798e-07	etoh.sensitivity.female
2L_3386299_SNP	-0.4071	0.07321	1.214e-07	etoh.sensitivity.female	CR45301
2L_3386356_SNP	-0.4494	0.08372	2.388e-07	etoh.sensitivity.female	CR45301
2L_3387307_SNP	-0.5171	0.09454	1.355e-07	etoh.sensitivity.female	CR45301
2L_3387689_SNP	-0.5562	0.1087	7.46e-07	etoh.sensitivity.female	Sfp23F
2L_3390805_SNP	-0.4207	0.07899	2.886e-07	etoh.sensitivity.female
2L_3391633_SNP	-0.4471	0.07926	6.599e-08	etoh.sensitivity.female
2L_3391906_SNP	-0.5166	0.09819	3.84e-07	etoh.sensitivity.female
2L_3392676_SNP	-0.3861	0.07111	1.838e-07	etoh.sensitivity.female
2L_3392846_SNP	-0.455	0.07884	3.32e-08	etoh.sensitivity.female
2L_3392848_SNP	-0.4094	0.07496	1.556e-07	etoh.sensitivity.female
2L_3393425_SNP	-0.5083	0.09897	6.781e-07	etoh.sensitivity.female
2L_3397980_SNP	-0.3526	0.06703	4.386e-07	etoh.sensitivity.female	CG34175
2L_3400158_SNP	-0.4933	0.09192	2.288e-07	etoh.sensitivity.female
2L_3402143_SNP	-0.4676	0.08144	3.963e-08	etoh.sensitivity.female
2L_3402482_SNP	-0.4236	0.0791	2.526e-07	etoh.sensitivity.female
2L_3407218_SNP	-0.3747	0.0737	9.025e-07	etoh.sensitivity.female	pgant2
2L_3410872_SNP	-0.4634	0.08083	4.066e-08	etoh.sensitivity.female	pgant2
2L_3410912_SNP	-0.4962	0.08213	8.606e-09	etoh.sensitivity.female	CG8840
2L_3410923_SNP	-0.4505	0.08096	9.361e-08	etoh.sensitivity.female	CG8840
2L_3410977_SNP	-0.4721	0.0786	1.009e-08	etoh.sensitivity.female	pgant2
2L_3410980_SNP	-0.4954	0.07702	1.065e-09	etoh.sensitivity.female	CG8840
2L_3411191_SNP	-0.4234	0.07719	1.313e-07	etoh.sensitivity.female	pgant2
2L_3411192_SNP	-0.4143	0.07549	1.286e-07	etoh.sensitivity.female	CG8840
2L_3413077_SNP	-0.4667	0.07662	6.619e-09	etoh.sensitivity.female	pgant2
2L_3422103_SNP	-0.3636	0.06984	5.188e-07	etoh.sensitivity.female	pgant2
2L_3422970_SNP	-0.4149	0.07938	5.152e-07	etoh.sensitivity.female	pgant2
2L_3423396_SNP	-0.4262	0.07629	8.581e-08	etoh.sensitivity.female	pgant2
2L_3426608_SNP	-0.4266	0.08128	4.202e-07	etoh.sensitivity.female	pgant2
2L_3436550_SNP	-0.411	0.07814	4.072e-07	etoh.sensitivity.female
2L_3436570_MNP	-0.4141	0.07811	3.283e-07	etoh.sensitivity.female
2L_3436602_INS	-0.4224	0.08189	6.459e-07	etoh.sensitivity.female
2L_3436607_DEL	-0.4224	0.08189	6.459e-07	etoh.sensitivity.female
2L_3438465_SNP	-0.4296	0.07746	1.011e-07	etoh.sensitivity.female
2L_3438505_SNP	-0.5317	0.1035	6.948e-07	etoh.sensitivity.female
2L_3438723_SNP	-0.4251	0.08084	3.98e-07	etoh.sensitivity.female
2L_3438752_SNP	-0.4343	0.07944	1.481e-07	etoh.sensitivity.female
2L_3438795_SNP	-0.4293	0.08126	3.612e-07	etoh.sensitivity.female
2L_3444594_INS	-0.5354	0.09863	1.696e-07	etoh.sensitivity.female
2L_3444605_SNP	-0.5354	0.09863	1.696e-07	etoh.sensitivity.female
2L_3445498_SNP	-0.5341	0.1026	4.997e-07	etoh.sensitivity.female	CG2772
2L_3471869_SNP	-0.3941	0.07331	2.377e-07	etoh.sensitivity.female	CG31776
2L_3471875_SNP	-0.3741	0.07018	2.916e-07	etoh.sensitivity.female	CG31776
2L_3475216_SNP	-0.5077	0.0954	2.836e-07	etoh.sensitivity.female	pgant4
2L_3482882_SNP	-0.4398	0.08431	4.858e-07	etoh.sensitivity.female	CG15414
2L_3486376_SNP	-0.4653	0.08257	6.323e-08	etoh.sensitivity.female	CG15414
2L_3492177_INS	-0.4303	0.08497	9.831e-07	etoh.sensitivity.female
2L_3499443_SNP	-0.4013	0.07361	1.64e-07	etoh.sensitivity.female	tim
2L_3501573_SNP	-0.4949	0.09588	6.018e-07	etoh.sensitivity.female	tim
2L_3501596_SNP	-0.4949	0.09588	6.018e-07	etoh.sensitivity.female	tim
2L_3504690_SNP	-0.4949	0.09588	6.018e-07	etoh.sensitivity.female	tim
2L_3505014_SNP	-0.4199	0.07412	5.943e-08	etoh.sensitivity.female	tim
2L_3505037_SNP	-0.4681	0.08738	2.459e-07	etoh.sensitivity.female	tim
2L_3505081_SNP	-0.4957	0.09659	7.651e-07	etoh.sensitivity.female	tim
2L_3511832_SNP	-0.2829	0.05563	8.878e-07	etoh.sensitivity.female	CG33123
2L_3512234_SNP	-0.3887	0.07258	2.579e-07	etoh.sensitivity.female	CG33123
2L_3512476_SNP	-0.3717	0.06491	4.277e-08	etoh.sensitivity.female	CG33123
2L_3512728_SNP	-0.4108	0.07164	4.025e-08	etoh.sensitivity.female	CG33123
2L_3512758_SNP	-0.4041	0.07064	4.35e-08	etoh.sensitivity.female	CG33123
2L_3512855_SNP	-0.3847	0.06517	1.708e-08	etoh.sensitivity.female	CG33123
2L_3512866_SNP	-0.3921	0.06578	1.297e-08	etoh.sensitivity.female	CG33123
2L_3512889_SNP	-0.3724	0.06675	8.806e-08	etoh.sensitivity.female	CG33123
2L_3514607_SNP	-0.6188	0.1206	6.906e-07	etoh.sensitivity.female	CG33123
2L_3517223_SNP	-0.4624	0.07876	2.234e-08	etoh.sensitivity.female	CG3213
2L_3517284_SNP	-0.4512	0.07694	2.085e-08	etoh.sensitivity.female	CG3213
2L_3518057_SNP	-0.4048	0.06874	1.797e-08	etoh.sensitivity.female	CG3213
2L_3522135_SNP	-0.4766	0.08428	5.889e-08	etoh.sensitivity.female	CG8851
2L_3525850_SNP	-0.4445	0.0806	1.166e-07	etoh.sensitivity.female	CG8852
2L_3526105_SNP	-0.531	0.1039	7.769e-07	etoh.sensitivity.female	CG8852
2L_3530128_SNP	-0.4069	0.07878	6.262e-07	etoh.sensitivity.female	Spindly
2L_3554077_SNP	-0.4114	0.07953	6.061e-07	etoh.sensitivity.female
2L_3554240_SNP	-0.4153	0.07464	9.375e-08	etoh.sensitivity.female
2L_3561785_SNP	-0.4374	0.08534	7.284e-07	etoh.sensitivity.female	CR44309
2L_3566638_SNP	-0.5089	0.09944	7.489e-07	etoh.sensitivity.female
2L_3566733_SNP	-0.4651	0.07813	1.318e-08	etoh.sensitivity.female
2L_3567591_SNP	-0.3819	0.07264	4.053e-07	etoh.sensitivity.female
2L_3567669_SNP	-0.4548	0.07573	1.112e-08	etoh.sensitivity.female
2L_3570959_SNP	-0.4339	0.08318	4.719e-07	etoh.sensitivity.female
2L_3571171_SNP	-0.4339	0.08318	4.719e-07	etoh.sensitivity.female
2L_3571189_SNP	-0.4352	0.08333	4.596e-07	etoh.sensitivity.female
2L_3571399_SNP	-0.442	0.0834	3.159e-07	etoh.sensitivity.female
2L_3571430_SNP	-0.4933	0.08962	1.196e-07	etoh.sensitivity.female
2L_3572894_SNP	-0.3984	0.07493	3.045e-07	etoh.sensitivity.female
2L_3599323_INS	-0.3162	0.06146	7.256e-07	etoh.sensitivity.female
2L_3599899_SNP	-0.4768	0.09375	8.876e-07	etoh.sensitivity.female
2L_3607657_SNP	-0.5169	0.09874	4.378e-07	etoh.sensitivity.female	odd
2L_3607669_SNP	-0.3452	0.06555	3.923e-07	etoh.sensitivity.female	odd
2L_3609501_SNP	-0.4467	0.07144	2.86e-09	etoh.sensitivity.female
2L_3610050_SNP	-0.4528	0.07528	9.782e-09	etoh.sensitivity.female
2L_3611005_SNP	-0.5498	0.09771	6.563e-08	etoh.sensitivity.female
2L_3611153_SNP	-0.336	0.06148	1.503e-07	etoh.sensitivity.female
2L_3611184_SNP	-0.3894	0.06838	4.946e-08	etoh.sensitivity.female
2L_3611200_SNP	-0.416	0.06977	1.245e-08	etoh.sensitivity.female
2L_3621251_SNP	-0.4973	0.09608	5.856e-07	etoh.sensitivity.female	CG15418
2L_3621311_SNP	-0.3838	0.07166	2.633e-07	etoh.sensitivity.female	CG15418
2L_3622997_SNP	-0.5211	0.08234	1.872e-09	etoh.sensitivity.female	for
2L_3640848_SNP	-0.4228	0.07937	2.934e-07	etoh.sensitivity.female	for
2L_3665009_SNP	-0.3438	0.06646	6.12e-07	etoh.sensitivity.female	CG34340
2L_3695795_SNP	-0.4131	0.07075	2.895e-08	etoh.sensitivity.female	CG16713
2L_3695812_SNP	-0.4154	0.07603	1.457e-07	etoh.sensitivity.female	CG16713
2L_3695822_SNP	-0.4322	0.07758	8.705e-08	etoh.sensitivity.female	CG16712
2L_3695907_SNP	-0.3797	0.06823	1.379e-07	etoh.sensitivity.female	CG16712
2L_3695908_SNP	-0.3788	0.06852	1.647e-07	etoh.sensitivity.female	CG16712
2L_3695914_SNP	-0.4436	0.07691	3.274e-08	etoh.sensitivity.female	CG16712
2L_3701050_DEL	-0.4264	0.08338	7.931e-07	etoh.sensitivity.female	Sfp24C1
2L_3706909_SNP	-0.4518	0.07653	1.658e-08	etoh.sensitivity.female	CG31777
2L_3713227_SNP	-0.4209	0.07194	2.339e-08	etoh.sensitivity.female	CG31955
2L_3713248_SNP	-0.4386	0.0818	2.428e-07	etoh.sensitivity.female	CG2818
2L_3713275_SNP	-0.4699	0.08247	4.718e-08	etoh.sensitivity.female	CG2818
2L_3724330_SNP	-0.379	0.07008	1.968e-07	etoh.sensitivity.female	Shaw
2L_3724388_SNP	-0.4935	0.08622	4.118e-08	etoh.sensitivity.female	Shaw
2L_3725084_SNP	-0.4053	0.07982	9.05e-07	etoh.sensitivity.female	Shaw
2L_3726053_SNP	-0.4443	0.08326	2.666e-07	etoh.sensitivity.female	Shaw
2L_3726702_SNP	-0.4839	0.09015	2.387e-07	etoh.sensitivity.female	Shaw
2L_3731441_SNP	-0.4187	0.08196	8.117e-07	etoh.sensitivity.female	CG10019
2L_3736251_SNP	-0.5356	0.1049	7.99e-07	etoh.sensitivity.female	CG10019
2L_3744017_SNP	-0.399	0.07069	6.48e-08	etoh.sensitivity.female	CG10019
2L_3744182_SNP	-0.3649	0.06878	3.325e-07	etoh.sensitivity.female	CG10019
2L_3744958_SNP	-0.4518	0.08034	6.741e-08	etoh.sensitivity.female	CG10019
2L_3745036_SNP	-0.453	0.07817	2.837e-08	etoh.sensitivity.female	CG10019
2L_3745909_SNP	-0.4442	0.08723	8.723e-07	etoh.sensitivity.female	CG10019
2L_3746099_SNP	-0.4548	0.08441	2.115e-07	etoh.sensitivity.female	CG10019
2L_3749663_SNP	-0.5534	0.1035	2.571e-07	etoh.sensitivity.female	CG10019
2L_3751447_SNP	-0.3324	0.05975	9.528e-08	etoh.sensitivity.female	CG10019
2L_3753241_SNP	-0.4778	0.09228	5.776e-07	etoh.sensitivity.female	CG10019
2L_3763771_SNP	-0.2694	0.0528	8.482e-07	etoh.sensitivity.female	CG43707
2L_3765725_SNP	-0.3888	0.07634	8.668e-07	etoh.sensitivity.female	CG43707
2L_3766024_SNP	-0.4987	0.0981	9.226e-07	etoh.sensitivity.female	CG43707
2L_3766425_INS	-0.6277	0.1205	4.934e-07	etoh.sensitivity.female	CG43707
2L_3766850_SNP	-0.5461	0.1043	4.314e-07	etoh.sensitivity.female	CG43707
2L_3766888_SNP	-0.633	0.1133	7.87e-08	etoh.sensitivity.female	CG43707
2L_3767824_SNP	-0.4252	0.082	5.591e-07	etoh.sensitivity.female	CG43707
2L_3776037_SNP	-0.4697	0.08835	4.565e-07	etoh.sensitivity.female	bowl
2L_3776174_SNP	-0.729	0.1314	1.744e-07	etoh.sensitivity.female	bowl
2L_3781788_SNP	-0.4767	0.0878	1.792e-07	etoh.sensitivity.female	bowl
2L_3782325_SNP	-0.6403	0.1211	3.385e-07	etoh.sensitivity.female	bowl
2L_3793115_SNP	-0.648	0.1131	3.876e-08	etoh.sensitivity.female	CG3921
2L_3794762_SNP	-0.4432	0.08067	1.291e-07	etoh.sensitivity.female	CG3921
2L_3794765_SNP	-0.4719	0.08543	1.139e-07	etoh.sensitivity.female	CG3921
2L_3798436_SNP	-0.4209	0.07947	3.384e-07	etoh.sensitivity.female	CG3921
2L_3798439_SNP	-0.4209	0.07947	3.384e-07	etoh.sensitivity.female	CG3921
2L_3799908_SNP	-0.6199	0.1083	4.019e-08	etoh.sensitivity.female	CG3921
2L_3802089_SNP	-0.4238	0.07906	2.474e-07	etoh.sensitivity.female	CG3921
2L_3805911_SNP	-0.4006	0.07624	4.105e-07	etoh.sensitivity.female	Reph
2L_3805975_SNP	-0.4612	0.08521	1.936e-07	etoh.sensitivity.female	Reph
2L_3806165_SNP	-0.3949	0.0759	5.288e-07	etoh.sensitivity.female	Reph
2L_3806310_SNP	-0.5622	0.1049	2.437e-07	etoh.sensitivity.female	Reph
2L_3824512_SNP	-0.6116	0.1106	1.211e-07	etoh.sensitivity.female
2L_3830229_SNP	-0.4089	0.0791	6.009e-07	etoh.sensitivity.female
2L_3835920_SNP	-0.5185	0.1003	6.128e-07	etoh.sensitivity.female	slp2
2L_3836113_SNP	-0.401	0.0739	1.857e-07	etoh.sensitivity.female	slp2
2L_3837377_SNP	-0.4296	0.07927	1.843e-07	etoh.sensitivity.female	slp2
2L_3843255_SNP	-0.777	0.152	8.132e-07	etoh.sensitivity.female
2L_3853659_SNP	-0.4927	0.09695	8.915e-07	etoh.sensitivity.female	CR45449
2L_3853679_SNP	-0.4927	0.09695	8.915e-07	etoh.sensitivity.female	CR45449
2L_3853704_DEL	-0.494	0.09712	8.799e-07	etoh.sensitivity.female	CR45449
2L_3865314_SNP	-0.5629	0.1085	5.452e-07	etoh.sensitivity.female	CG3964
2L_3867945_SNP	-0.5306	0.08826	9.414e-09	etoh.sensitivity.female	Cep97
2L_3870765_SNP	-0.5509	0.1049	4.102e-07	etoh.sensitivity.female	Cep97
2L_3870793_SNP	-0.5472	0.1049	4.88e-07	etoh.sensitivity.female	Cep97
2L_3883835_SNP	-0.4492	0.08571	4.389e-07	etoh.sensitivity.female	capu
2L_3888385_SNP	-0.4129	0.07737	2.739e-07	etoh.sensitivity.female	capu
2L_3888699_SNP	-0.2902	0.05651	7.281e-07	etoh.sensitivity.female	capu
2L_3899427_SNP	-0.4264	0.08029	3.194e-07	etoh.sensitivity.female	capu
2L_3911765_SNP	-0.447	0.08282	2.046e-07	etoh.sensitivity.female	fred
2L_3918803_SNP	-0.3622	0.06985	5.598e-07	etoh.sensitivity.female	fred
2L_3921727_SNP	-0.3625	0.06916	4.43e-07	etoh.sensitivity.female	fred
2L_3933302_SNP	-0.4445	0.07424	1.154e-08	etoh.sensitivity.female	fred
2L_3933819_SNP	-0.3971	0.07438	2.801e-07	etoh.sensitivity.female	fred
2L_3934814_SNP	-0.5292	0.08771	8.086e-09	etoh.sensitivity.female	fred
2L_3935465_SNP	-0.6053	0.1019	1.308e-08	etoh.sensitivity.female	fred
2L_3935555_SNP	-0.6036	0.1026	1.744e-08	etoh.sensitivity.female	fred
2L_3935568_SNP	-0.5618	0.1094	7.016e-07	etoh.sensitivity.female	fred
2L_3935593_SNP	-0.6404	0.1072	1.106e-08	etoh.sensitivity.female	fred
2L_3935600_SNP	-0.6404	0.1072	1.106e-08	etoh.sensitivity.female	fred
2L_3940159_DEL	-0.5558	0.108	6.838e-07	etoh.sensitivity.female	fred
2L_3954615_SNP	-0.4393	0.08373	4.273e-07	etoh.sensitivity.female	fred
2L_3954627_SNP	-0.5172	0.08708	1.399e-08	etoh.sensitivity.female	fred
2L_3955855_INS	-0.5081	0.08322	5.883e-09	etoh.sensitivity.female	fred
2L_3958478_SNP	-0.5188	0.1003	5.903e-07	etoh.sensitivity.female	fred
2L_3961269_SNP	-0.4646	0.07974	2.611e-08	etoh.sensitivity.female	fred
2L_3961375_SNP	-0.4382	0.08541	7.357e-07	etoh.sensitivity.female	fred
2L_3971153_SNP	-0.4147	0.08095	7.81e-07	etoh.sensitivity.female	fred
2L_4011696_MNP	-0.3408	0.0629	1.896e-07	etoh.sensitivity.female
2L_4017502_SNP	-0.4287	0.08312	6.438e-07	etoh.sensitivity.female
2L_4024268_SNP	-0.3364	0.06015	8.48e-08	etoh.sensitivity.female
2L_4024271_SNP	-0.3027	0.05745	3.964e-07	etoh.sensitivity.female
2L_4024293_SNP	-0.375	0.06928	1.971e-07	etoh.sensitivity.female
2L_4024294_SNP	-0.3982	0.06983	4.788e-08	etoh.sensitivity.female
2L_4024843_SNP	-0.5788	0.1081	2.67e-07	etoh.sensitivity.female
2L_4038273_SNP	-0.4482	0.08802	8.689e-07	etoh.sensitivity.female	ed
2L_4051705_SNP	-0.5836	0.1149	8.957e-07	etoh.sensitivity.female	ed
2L_4051706_SNP	-0.5836	0.1149	8.957e-07	etoh.sensitivity.female	ed
2L_4053663_SNP	-0.425	0.08145	5.11e-07	etoh.sensitivity.female	ed
2L_4072288_SNP	-0.356	0.06466	1.274e-07	etoh.sensitivity.female	ed
2L_4072289_SNP	-0.3514	0.06201	5.744e-08	etoh.sensitivity.female	ed
2L_4074795_SNP	-0.627	0.1214	5.981e-07	etoh.sensitivity.female	ed
2L_4078046_SNP	-0.6279	0.1223	6.966e-07	etoh.sensitivity.female	ed
2L_4085176_SNP	-0.4135	0.07413	9.16e-08	etoh.sensitivity.female	ed
2L_4094400_SNP	-0.3706	0.06809	1.685e-07	etoh.sensitivity.female	ed
2L_4095740_INS	-0.6132	0.1118	1.335e-07	etoh.sensitivity.female	ed
2L_4101515_SNP	-0.3673	0.06665	1.184e-07	etoh.sensitivity.female	ed
2L_4102302_SNP	-0.6346	0.121	4.17e-07	etoh.sensitivity.female	ed
2L_4104878_SNP	-0.3755	0.06914	1.777e-07	etoh.sensitivity.female	ed
2L_4104903_SNP	-0.4379	0.08164	2.453e-07	etoh.sensitivity.female	ed
2L_4110222_SNP	-0.5275	0.0888	1.363e-08	etoh.sensitivity.female	ed
2L_4129662_DEL	-0.5585	0.105	3.029e-07	etoh.sensitivity.female
2L_4140990_SNP	-0.5488	0.09537	3.486e-08	etoh.sensitivity.female
2L_4149919_SNP	-0.2972	0.05858	9.654e-07	etoh.sensitivity.female	CG2955
2L_4150893_SNP	-0.6029	0.1145	3.89e-07	etoh.sensitivity.female	CG2955
2L_4153530_SNP	-0.5187	0.09597	1.979e-07	etoh.sensitivity.female
2L_4156166_DEL	-0.4643	0.08421	1.226e-07	etoh.sensitivity.female
2L_4156637_SNP	-0.5835	0.1139	7.422e-07	etoh.sensitivity.female
2L_4166886_SNP	-0.4222	0.07605	9.975e-08	etoh.sensitivity.female	Or24a
2L_4176495_SNP	-0.6469	0.1197	1.899e-07	etoh.sensitivity.female
2L_4179639_SNP	-0.3665	0.06637	1.177e-07	etoh.sensitivity.female
2L_4179675_SNP	-0.4597	0.07612	8.246e-09	etoh.sensitivity.female
2L_4185920_SNP	-0.5092	0.1	8.543e-07	etoh.sensitivity.female	CR44057
2L_4185927_SNP	-0.5104	0.1002	8.477e-07	etoh.sensitivity.female	CR44057
2L_4186653_SNP	-0.5487	0.1043	3.834e-07	etoh.sensitivity.female	CG31961
2L_4189053_SNP	-0.6126	0.0977	2.454e-09	etoh.sensitivity.female	lectin-24Db
2L_4199077_DEL	-0.464	0.08798	3.676e-07	etoh.sensitivity.female	ft
2L_4199088_SNP	-0.464	0.08798	3.676e-07	etoh.sensitivity.female	ft
2L_4199102_SNP	-0.4653	0.09087	7.562e-07	etoh.sensitivity.female	ft
2L_4199112_DEL	-0.4784	0.09076	3.735e-07	etoh.sensitivity.female	ft
2L_4201825_INS	-0.6012	0.1134	3.196e-07	etoh.sensitivity.female	ft
2L_4201845_SNP	-0.5839	0.1031	5.436e-08	etoh.sensitivity.female	ft
2L_4202028_SNP	-0.6469	0.1137	4.779e-08	etoh.sensitivity.female	ft
2L_4203502_SNP	-0.5755	0.09855	2.235e-08	etoh.sensitivity.female	ft
2L_4230236_SNP	-0.5054	0.08671	2.442e-08	etoh.sensitivity.female	CR44608
2L_4239088_SNP	-0.453	0.08499	3.064e-07	etoh.sensitivity.female	CR45720
2L_4239101_SNP	-0.6081	0.1145	3.03e-07	etoh.sensitivity.female	CR45720
2L_4241057_SNP	-0.4899	0.09272	3.556e-07	etoh.sensitivity.female	CR44058
2L_4244068_SNP	-0.6203	0.1129	1.256e-07	etoh.sensitivity.female
2L_4244083_SNP	-0.6338	0.1198	3.231e-07	etoh.sensitivity.female
2L_4244084_DEL	-0.6312	0.1201	3.808e-07	etoh.sensitivity.female
2L_4244091_SNP	-0.6312	0.1201	3.808e-07	etoh.sensitivity.female
2L_4244115_DEL	-0.6295	0.1201	4.054e-07	etoh.sensitivity.female
2L_4258329_SNP	-0.5845	0.1081	1.945e-07	etoh.sensitivity.female	CG15425
2L_4260017_SNP	-0.5381	0.09657	8.741e-08	etoh.sensitivity.female	CR44080
2L_4306167_SNP	-0.3892	0.07198	2.054e-07	etoh.sensitivity.female	tutl
2L_4306168_SNP	-0.372	0.06838	1.721e-07	etoh.sensitivity.female	tutl
2L_4329994_SNP	-0.5979	0.1024	2.468e-08	etoh.sensitivity.female	CG16857
2L_4338043_SNP	-0.5487	0.1025	2.634e-07	etoh.sensitivity.female	Atet
2L_4338654_SNP	-0.5546	0.1085	7.835e-07	etoh.sensitivity.female	Atet
2L_4340377_SNP	-0.3121	0.05557	7.121e-08	etoh.sensitivity.female	Atet
2L_4341634_SNP	-0.266	0.05129	5.541e-07	etoh.sensitivity.female	Atet
2L_4342333_SNP	-0.5364	0.103	5.228e-07	etoh.sensitivity.female	Atet
2L_4343631_SNP	-0.5296	0.1043	9.015e-07	etoh.sensitivity.female	Atet
2L_4343893_SNP	-0.5828	0.1085	2.31e-07	etoh.sensitivity.female	Atet
2L_4344009_SNP	-0.581	0.1086	2.557e-07	etoh.sensitivity.female	Atet
2L_4344090_SNP	-0.5638	0.109	5.904e-07	etoh.sensitivity.female	Atet
2L_4348759_SNP	-0.4889	0.09322	4.28e-07	etoh.sensitivity.female	CR44698
2L_4355497_SNP	-0.4319	0.08408	7.146e-07	etoh.sensitivity.female
2L_4355538_SNP	-0.3879	0.07269	2.902e-07	etoh.sensitivity.female
2L_4355550_SNP	-0.4342	0.08312	4.78e-07	etoh.sensitivity.female
2L_4356911_SNP	-0.5263	0.09655	1.638e-07	etoh.sensitivity.female
2L_4357248_SNP	-0.5594	0.1033	1.909e-07	etoh.sensitivity.female
2L_4358245_SNP	-0.3967	0.07585	4.667e-07	etoh.sensitivity.female
2L_4358611_SNP	-0.3082	0.05768	2.685e-07	etoh.sensitivity.female
2L_4362623_SNP	-0.5906	0.1149	6.94e-07	etoh.sensitivity.female	Traf4
2L_4370670_SNP	-0.6247	0.1218	7.263e-07	etoh.sensitivity.female	Traf4
2L_4372141_SNP	-0.5854	0.108	1.811e-07	etoh.sensitivity.female	Traf4
2L_4375137_SNP	-0.4171	0.08221	9.468e-07	etoh.sensitivity.female	Traf4
2L_4375192_SNP	-0.4421	0.08302	2.931e-07	etoh.sensitivity.female	Traf4
2L_4376923_SNP	-0.4548	0.0855	3.102e-07	etoh.sensitivity.female	Traf4
2L_4382430_SNP	-0.4413	0.08235	2.51e-07	etoh.sensitivity.female	CG17612
2L_4406720_SNP	-0.5582	0.1039	2.371e-07	etoh.sensitivity.female	CG15431
2L_4407083_SNP	-0.515	0.08744	1.887e-08	etoh.sensitivity.female	CG15431
2L_4407128_SNP	-0.4948	0.08665	4.543e-08	etoh.sensitivity.female	CG15431
2L_4407342_SNP	-0.4503	0.08238	1.523e-07	etoh.sensitivity.female	CG15431
2L_4408451_SNP	-0.4483	0.08359	2.462e-07	etoh.sensitivity.female	CG15431
2L_4417215_SNP	-0.447	0.08068	1.04e-07	etoh.sensitivity.female	CG15431
2L_4417234_SNP	-0.4427	0.08071	1.358e-07	etoh.sensitivity.female	CG15431
2L_4420347_SNP	-0.4606	0.08758	3.992e-07	etoh.sensitivity.female	CG15431
2L_4426449_SNP	-0.2787	0.05439	7.547e-07	etoh.sensitivity.female	CG15431
2L_4429061_SNP	-0.4365	0.07608	4.017e-08	etoh.sensitivity.female	CG15431
2L_4429466_SNP	-0.3995	0.07556	3.576e-07	etoh.sensitivity.female	CG15431
2L_4429592_SNP	-0.3984	0.07017	5.444e-08	etoh.sensitivity.female	CG15431
2L_4429688_SNP	-0.4176	0.07743	2.107e-07	etoh.sensitivity.female	CG15431
2L_4437808_SNP	-0.4456	0.07207	4.049e-09	etoh.sensitivity.female	CG43056
2L_4477758_SNP	-0.4993	0.07638	5.807e-10	etoh.sensitivity.female	dp
2L_4482471_SNP	-0.5497	0.107	6.742e-07	etoh.sensitivity.female	dp
2L_4489170_SNP	-0.431	0.08017	2.251e-07	etoh.sensitivity.female	dp
2L_4495111_SNP	-0.445	0.08078	1.239e-07	etoh.sensitivity.female	dp
2L_4503088_SNP	-0.4159	0.0749	1.021e-07	etoh.sensitivity.female	dp
2L_4504189_SNP	-0.4525	0.08269	1.457e-07	etoh.sensitivity.female	dp
2L_4504196_SNP	-0.4571	0.08039	5.02e-08	etoh.sensitivity.female	dp
2L_4504208_SNP	-0.458	0.07847	2.357e-08	etoh.sensitivity.female	dp
2L_4504241_SNP	-0.4579	0.07849	2.389e-08	etoh.sensitivity.female	dp
2L_4505634_SNP	-0.4366	0.08477	6.806e-07	etoh.sensitivity.female	dp
2L_4507061_SNP	-0.4675	0.08038	2.72e-08	etoh.sensitivity.female	dp
2L_4507445_SNP	-0.4094	0.07848	5.003e-07	etoh.sensitivity.female	dp
2L_4507457_SNP	-0.4415	0.07913	8.827e-08	etoh.sensitivity.female	dp
2L_4507465_SNP	-0.4113	0.07796	3.8e-07	etoh.sensitivity.female	dp
2L_4512570_SNP	-0.4577	0.0774	1.608e-08	etoh.sensitivity.female	dp
2L_4512914_SNP	-0.4586	0.07461	4.76e-09	etoh.sensitivity.female	dp
2L_4514239_SNP	-0.3751	0.06983	2.423e-07	etoh.sensitivity.female	dp
2L_4514272_SNP	-0.3619	0.0678	2.774e-07	etoh.sensitivity.female	dp
2L_4515168_SNP	-0.4172	0.07381	5.936e-08	etoh.sensitivity.female	dp
2L_4516841_SNP	-0.3937	0.07352	2.564e-07	etoh.sensitivity.female	dp
2L_4516859_SNP	-0.3978	0.07607	4.69e-07	etoh.sensitivity.female	dp
2L_4524278_SNP	-0.3983	0.07423	2.349e-07	etoh.sensitivity.female	dp
2L_4525413_SNP	-0.3503	0.06659	4.029e-07	etoh.sensitivity.female	dp
2L_4525441_SNP	-0.4058	0.07074	4.09e-08	etoh.sensitivity.female	dp
2L_4525650_SNP	-0.361	0.06933	5.205e-07	etoh.sensitivity.female	dp
2L_4526011_SNP	-0.4008	0.07431	2.074e-07	etoh.sensitivity.female	dp
2L_4526456_SNP	-0.3372	0.06642	9.749e-07	etoh.sensitivity.female	dp
2L_4529046_SNP	-0.4146	0.08022	6.314e-07	etoh.sensitivity.female	dp
2L_4570455_SNP	-0.4471	0.07895	5.476e-08	etoh.sensitivity.female	dp
2L_4575217_SNP	-0.3231	0.06374	9.7e-07	etoh.sensitivity.female	dp
2L_4591407_SNP	-0.4691	0.09126	6.996e-07	etoh.sensitivity.female	dp
2L_4612931_SNP	-0.4027	0.07934	9.481e-07	etoh.sensitivity.female	dp
2L_4660703_SNP	-0.417	0.08059	6.121e-07	etoh.sensitivity.female
2L_4674159_SNP	-0.344	0.06746	8.623e-07	etoh.sensitivity.female
2L_4692879_SNP	-0.3815	0.0737	6.011e-07	etoh.sensitivity.female
2L_4694453_SNP	-0.3577	0.06897	5.601e-07	etoh.sensitivity.female	CG34351
2L_4702280_SNP	-0.4044	0.07962	9.166e-07	etoh.sensitivity.female	CG34351
2L_4702356_SNP	-0.3926	0.07617	6.448e-07	etoh.sensitivity.female	CG34351
2L_4702435_SNP	-0.397	0.07792	8.618e-07	etoh.sensitivity.female	CG34351
2L_4702978_INS	-0.3866	0.07357	4.06e-07	etoh.sensitivity.female	CG34351
2L_4702982_SNP	-0.3829	0.07501	8.255e-07	etoh.sensitivity.female	CG34351
2L_4703526_SNP	-0.4524	0.07676	1.786e-08	etoh.sensitivity.female	CG34351
2L_4703602_SNP	-0.4096	0.07599	2.176e-07	etoh.sensitivity.female	CG34351
2L_4708300_SNP	-0.634	0.1191	2.738e-07	etoh.sensitivity.female	CG34351
2L_4708550_SNP	-0.674	0.1178	6.85e-08	etoh.sensitivity.female	CG34351
2L_4712111_SNP	-0.3622	0.07151	9.771e-07	etoh.sensitivity.female	CG34351
2L_4712309_SNP	-0.4537	0.08482	2.563e-07	etoh.sensitivity.female	CG34351
2L_4720904_SNP	-0.392	0.07513	4.757e-07	etoh.sensitivity.female	CG34351
2L_4724194_SNP	-0.4305	0.08251	5.421e-07	etoh.sensitivity.female
2L_4724229_SNP	-0.3665	0.07176	8.145e-07	etoh.sensitivity.female
2L_4724397_SNP	-0.3855	0.07598	9.519e-07	etoh.sensitivity.female
2L_4724586_SNP	-0.5582	0.1018	1.266e-07	etoh.sensitivity.female
2L_4729402_SNP	-0.3337	0.06503	7.385e-07	etoh.sensitivity.female
2L_4731342_DEL	-0.3265	0.05994	1.667e-07	etoh.sensitivity.female
2L_4733491_SNP	-0.5765	0.1067	1.859e-07	etoh.sensitivity.female	CG15631
2L_4734154_SNP	-0.6023	0.1114	1.852e-07	etoh.sensitivity.female	CG15631
2L_4736531_SNP	-0.6323	0.1188	2.765e-07	etoh.sensitivity.female	CG15630
2L_4736534_SNP	-0.6323	0.1188	2.765e-07	etoh.sensitivity.female	CG15630
2L_4740623_SNP	-0.4393	0.07498	2.24e-08	etoh.sensitivity.female	CG15630
2L_4744286_SNP	-0.4501	0.0746	8.366e-09	etoh.sensitivity.female	CG15630
2L_4744312_SNP	-0.4087	0.07623	2.42e-07	etoh.sensitivity.female	CG15630
2L_4752919_SNP	-0.2825	0.05323	3.183e-07	etoh.sensitivity.female	CG15630
2L_4754246_SNP	-0.6446	0.1272	9.114e-07	etoh.sensitivity.female	CG15630
2L_4756667_SNP	-0.3718	0.07151	5.459e-07	etoh.sensitivity.female	CG15630
2L_4776317_SNP	-0.6619	0.1272	4.884e-07	etoh.sensitivity.female	CG15630
2L_4779829_DEL	-0.7004	0.1374	8.007e-07	etoh.sensitivity.female	CG15630
2L_4782891_SNP	-0.6201	0.1198	5.636e-07	etoh.sensitivity.female	CG15630
2L_4783643_SNP	-0.7049	0.1375	7.172e-07	etoh.sensitivity.female	CG15630
2L_4784849_SNP	-0.4386	0.08283	3.353e-07	etoh.sensitivity.female	CG15630
2L_4784888_SNP	-0.6187	0.1199	6.087e-07	etoh.sensitivity.female	CG15630
2L_4785579_SNP	-0.6474	0.1278	9.315e-07	etoh.sensitivity.female	CG15630
2L_4786500_SNP	-0.6198	0.1201	6.119e-07	etoh.sensitivity.female	CG15630
2L_4786502_SNP	-0.6187	0.1199	6.087e-07	etoh.sensitivity.female	CG15630
2L_4786963_SNP	-0.7081	0.1383	7.468e-07	etoh.sensitivity.female	CG15630
2L_4794615_SNP	-0.4334	0.08012	1.924e-07	etoh.sensitivity.female	CG3294
2L_4795049_SNP	-0.4522	0.08657	4.689e-07	etoh.sensitivity.female	CG3294
2L_4797070_SNP	-0.6635	0.1275	4.949e-07	etoh.sensitivity.female	Clect27
2L_4804008_SNP	-0.6628	0.1279	5.332e-07	etoh.sensitivity.female
2L_4807934_SNP	-0.6177	0.1021	7.348e-09	etoh.sensitivity.female
2L_4809933_SNP	-0.5343	0.08133	4.934e-10	etoh.sensitivity.female
2L_4809944_SNP	-0.3909	0.07458	4.448e-07	etoh.sensitivity.female
2L_4809959_SNP	-0.5345	0.081	4.327e-10	etoh.sensitivity.female
2L_4809965_SNP	-0.5971	0.102	2.087e-08	etoh.sensitivity.female
2L_4809968_SNP	-0.5202	0.088	1.584e-08	etoh.sensitivity.female
2L_4810049_SNP	-0.5646	0.09469	1.206e-08	etoh.sensitivity.female
2L_4810193_SNP	-0.4832	0.08176	1.517e-08	etoh.sensitivity.female
2L_4810262_SNP	-0.4954	0.08394	1.605e-08	etoh.sensitivity.female
2L_4810518_SNP	-0.5938	0.102	2.355e-08	etoh.sensitivity.female
2L_4810560_DEL	-0.5837	0.102	3.842e-08	etoh.sensitivity.female
2L_4811076_SNP	-0.5967	0.09792	5.737e-09	etoh.sensitivity.female	CR45297
2L_4811153_SNP	-0.5885	0.1066	1.067e-07	etoh.sensitivity.female	CR45297
2L_4811243_DEL	-0.643	0.1067	8.389e-09	etoh.sensitivity.female	CR45297
2L_4812456_DEL	-0.4477	0.08605	5.084e-07	etoh.sensitivity.female	CR45297
2L_4812519_SNP	-0.5385	0.1	2.107e-07	etoh.sensitivity.female	CG15629
2L_4812559_MNP	-0.4325	0.07463	2.938e-08	etoh.sensitivity.female	CG15629
2L_4812562_DEL	-0.4325	0.07463	2.938e-08	etoh.sensitivity.female	CG15629
2L_4812571_SNP	-0.4402	0.07087	3.387e-09	etoh.sensitivity.female	CG15629
2L_4812572_SNP	-0.4175	0.0717	2.52e-08	etoh.sensitivity.female	CG15629
2L_4812602_SNP	-0.4291	0.07444	3.386e-08	etoh.sensitivity.female	CG15629
2L_4812611_SNP	-0.5965	0.09767	5.31e-09	etoh.sensitivity.female	CG15629
2L_4812620_SNP	-0.408	0.07584	2.287e-07	etoh.sensitivity.female	CG15629
2L_4812625_SNP	-0.4298	0.07465	3.529e-08	etoh.sensitivity.female	CG15629
2L_4812629_INS	-0.4335	0.07442	2.524e-08	etoh.sensitivity.female	CG15629
2L_4813102_SNP	-0.6095	0.09771	2.713e-09	etoh.sensitivity.female	CG15629
2L_4813285_SNP	-0.4778	0.0842	5.171e-08	etoh.sensitivity.female	CG15629
2L_4813446_SNP	-0.4941	0.09649	7.301e-07	etoh.sensitivity.female	CG15629
2L_4813763_SNP	-0.6006	0.102	1.677e-08	etoh.sensitivity.female	CG15629
2L_4814275_SNP	-0.5318	0.1041	7.6e-07	etoh.sensitivity.female	CG15629
2L_4814566_SNP	-0.5527	0.1092	9.607e-07	etoh.sensitivity.female	CG15629
2L_4815939_SNP	-0.5751	0.1011	4.693e-08	etoh.sensitivity.female	CG3225
2L_4815950_SNP	-0.5731	0.09708	1.564e-08	etoh.sensitivity.female	CG3225
2L_4816584_SNP	-0.4245	0.0778	1.534e-07	etoh.sensitivity.female	CG3225
2L_4816848_SNP	-0.5751	0.1011	4.693e-08	etoh.sensitivity.female	CG3225
2L_4818034_SNP	-0.6138	0.09702	1.669e-09	etoh.sensitivity.female	CG3225
2L_4818143_SNP	-0.4284	0.07487	4.189e-08	etoh.sensitivity.female	CG3225
2L_4818377_INS	-0.5611	0.1006	8.269e-08	etoh.sensitivity.female	CG3225
2L_4818538_SNP	-0.47	0.08747	2.205e-07	etoh.sensitivity.female	CG3225
2L_4818564_SNP	-0.4598	0.09051	8.899e-07	etoh.sensitivity.female	CG3225
2L_4818567_SNP	-0.4683	0.08753	2.477e-07	etoh.sensitivity.female	CG3225
2L_4819643_SNP	-0.4814	0.09168	3.986e-07	etoh.sensitivity.female
2L_4819792_SNP	-0.4483	0.08619	5.068e-07	etoh.sensitivity.female
2L_4819797_SNP	-0.4734	0.09178	6.163e-07	etoh.sensitivity.female
2L_4819844_SNP	-0.5165	0.08879	2.424e-08	etoh.sensitivity.female
2L_4820137_SNP	-0.5165	0.08879	2.424e-08	etoh.sensitivity.female
2L_4820139_SNP	-0.5119	0.08883	3.193e-08	etoh.sensitivity.female
2L_4822366_SNP	-0.513	0.08929	3.572e-08	etoh.sensitivity.female	CG15628
2L_4822980_SNP	-0.4851	0.09085	2.655e-07	etoh.sensitivity.female	CG15628
2L_4823009_SNP	-0.425	0.079	2.24e-07	etoh.sensitivity.female	CG15628
2L_4823101_SNP	-0.512	0.08186	2.681e-09	etoh.sensitivity.female	CG15628
2L_4824350_SNP	-0.4868	0.08649	6.405e-08	etoh.sensitivity.female	CG15628
2L_4825199_SNP	-0.434	0.08082	2.228e-07	etoh.sensitivity.female	CG15628
2L_4825367_SNP	-0.4352	0.08095	2.171e-07	etoh.sensitivity.female	CG15628
2L_4825500_SNP	-0.4108	0.07753	3.308e-07	etoh.sensitivity.female	CG15628
2L_4825649_SNP	-0.5049	0.08898	5.001e-08	etoh.sensitivity.female	CG15628
2L_4825861_SNP	-0.4819	0.09422	7.577e-07	etoh.sensitivity.female	CG15628
2L_4826194_SNP	-0.5066	0.08619	1.794e-08	etoh.sensitivity.female	CG15628
2L_4826539_SNP	-0.4796	0.08846	1.734e-07	etoh.sensitivity.female	CG15628
2L_4827023_SNP	-0.4911	0.09189	2.593e-07	etoh.sensitivity.female	CG15628
2L_4827156_SNP	-0.4757	0.08688	1.368e-07	etoh.sensitivity.female	CG15628
2L_4829444_SNP	-0.4652	0.08439	1.118e-07	etoh.sensitivity.female	CG2976
2L_4830032_SNP	-0.4203	0.07897	2.854e-07	etoh.sensitivity.female	mir-4912
2L_4830538_SNP	-0.4822	0.0876	1.188e-07	etoh.sensitivity.female	CG2976
2L_4830920_SNP	-0.5011	0.08934	6.996e-08	etoh.sensitivity.female	Ir25a
2L_4831614_SNP	-0.4986	0.08371	1.218e-08	etoh.sensitivity.female	Ir25a
2L_4831707_SNP	-0.4271	0.08281	6.258e-07	etoh.sensitivity.female	Ir25a
2L_4831737_SNP	-0.4366	0.08061	1.807e-07	etoh.sensitivity.female	Ir25a
2L_4833523_SNP	-0.4743	0.07962	1.209e-08	etoh.sensitivity.female	Ir25a
2L_4833550_SNP	-0.4294	0.07902	1.663e-07	etoh.sensitivity.female	Ir25a
2L_4833570_SNP	-0.5078	0.08618	1.698e-08	etoh.sensitivity.female	Ir25a
2L_4834522_SNP	-0.4912	0.08698	6.207e-08	etoh.sensitivity.female	Ir25a
2L_4834598_SNP	-0.5689	0.09812	2.685e-08	etoh.sensitivity.female	Ir25a
2L_4834625_SNP	-0.6007	0.1026	1.989e-08	etoh.sensitivity.female	Ir25a
2L_4835291_SNP	-0.4729	0.09026	4.245e-07	etoh.sensitivity.female	tank
2L_4838198_SNP	-0.4668	0.08056	2.818e-08	etoh.sensitivity.female	CG12194
2L_4838870_SNP	-0.4523	0.07727	2.143e-08	etoh.sensitivity.female	CG12194
2L_4838876_SNP	-0.4523	0.07727	2.143e-08	etoh.sensitivity.female	CG12194
2L_4846758_SNP	-0.5491	0.1086	9.721e-07	etoh.sensitivity.female	mxt
2L_4856410_SNP	-0.3877	0.07431	4.85e-07	etoh.sensitivity.female	pog
2L_4859501_SNP	-0.5251	0.08546	4.665e-09	etoh.sensitivity.female	pog
2L_4859510_SNP	-0.4756	0.08469	6.931e-08	etoh.sensitivity.female	pog
2L_4861942_SNP	-0.4329	0.08325	5.126e-07	etoh.sensitivity.female	pog
2L_4873878_SNP	-0.5334	0.1035	6.223e-07	etoh.sensitivity.female	pog
2L_4873991_SNP	-0.5334	0.1035	6.223e-07	etoh.sensitivity.female	pog
2L_4874596_SNP	-0.5043	0.09955	9.47e-07	etoh.sensitivity.female	pog
2L_4875799_SNP	-0.5555	0.1085	7.393e-07	etoh.sensitivity.female	pog
2L_4879611_SNP	-0.5522	0.1084	8.22e-07	etoh.sensitivity.female	Cf2
2L_4883197_SNP	-0.4656	0.08986	5.677e-07	etoh.sensitivity.female	Cf2
2L_4885189_SNP	-0.5534	0.1082	7.492e-07	etoh.sensitivity.female	CG3008
2L_4885593_SNP	-0.5579	0.1033	1.958e-07	etoh.sensitivity.female	CG3008
2L_4885641_SNP	-0.5624	0.1025	1.312e-07	etoh.sensitivity.female	CG3008
2L_4888536_SNP	-0.6505	0.1118	2.423e-08	etoh.sensitivity.female
2L_4888936_SNP	-0.5534	0.1082	7.492e-07	etoh.sensitivity.female
2L_4889006_SNP	-0.5534	0.1082	7.492e-07	etoh.sensitivity.female	CG15625
2L_4889231_SNP	-0.5534	0.1082	7.492e-07	etoh.sensitivity.female	CG15625
2L_4892166_SNP	-0.6489	0.1119	2.663e-08	etoh.sensitivity.female	CG3036
2L_4892364_SNP	-0.5556	0.1081	6.665e-07	etoh.sensitivity.female	CG3036
2L_4892936_SNP	-0.7711	0.1416	3.238e-07	etoh.sensitivity.female	CG3036
2L_4893308_SNP	-0.6168	0.1128	1.397e-07	etoh.sensitivity.female	CG3036
2L_4893565_SNP	-0.5195	0.09916	4.236e-07	etoh.sensitivity.female	CG3036
2L_4893657_SNP	-0.5585	0.1082	6.07e-07	etoh.sensitivity.female	CG3036
2L_5069375_DEL	-0.2674	0.04981	2.469e-07	etoh.sensitivity.female	qtc
2L_5076070_SNP	-0.3923	0.07554	5.386e-07	etoh.sensitivity.female	pgant5
2L_5076791_DEL	-0.4448	0.0808	1.22e-07	etoh.sensitivity.female	pgant5
2L_5136849_SNP	-0.3529	0.06647	3.141e-07	etoh.sensitivity.female	Msp300
2L_5137890_SNP	-0.4008	0.07828	7.669e-07	etoh.sensitivity.female	Msp300
2L_5137894_SNP	-0.4012	0.07828	7.478e-07	etoh.sensitivity.female	Msp300
2L_5138784_SNP	-0.4515	0.08737	5.982e-07	etoh.sensitivity.female	Msp300
2L_5149543_SNP	-0.6237	0.1207	6.281e-07	etoh.sensitivity.female	Msp300
2L_5155271_SNP	-0.4333	0.08306	4.714e-07	etoh.sensitivity.female	Msp300
2L_5160101_SNP	-0.4157	0.07919	4.339e-07	etoh.sensitivity.female	Msp300
2L_5168527_SNP	-0.484	0.07729	2.724e-09	etoh.sensitivity.female	Msp300
2L_5168594_SNP	-0.407	0.07444	1.485e-07	etoh.sensitivity.female	Msp300
2L_5168713_SNP	-0.4068	0.0753	2.044e-07	etoh.sensitivity.female	Msp300
2L_5169171_SNP	-0.4302	0.07716	8.997e-08	etoh.sensitivity.female	Msp300
2L_5169361_SNP	-0.3868	0.07352	4.02e-07	etoh.sensitivity.female	Msp300
2L_5173151_SNP	-0.4354	0.07816	9.193e-08	etoh.sensitivity.female	Msp300
2L_5173153_SNP	-0.4044	0.07546	2.53e-07	etoh.sensitivity.female	Msp300
2L_5179760_SNP	-0.2572	0.04994	6.715e-07	etoh.sensitivity.female	Msp300
2L_5179902_SNP	-0.3998	0.07728	6.194e-07	etoh.sensitivity.female	Msp300
2L_5181209_SNP	-0.3923	0.07698	8.673e-07	etoh.sensitivity.female	Msp300
2L_5181765_SNP	-0.3682	0.07151	6.96e-07	etoh.sensitivity.female	Msp300
2L_5181767_SNP	-0.3672	0.07131	6.899e-07	etoh.sensitivity.female	Msp300
2L_5181770_SNP	-0.3918	0.07244	2.08e-07	etoh.sensitivity.female	Msp300
2L_5183912_SNP	-0.4061	0.07491	1.876e-07	etoh.sensitivity.female	Msp300
2L_5186143_SNP	-0.4067	0.07843	5.827e-07	etoh.sensitivity.female	Msp300
2L_5189316_SNP	-0.4317	0.07593	5.25e-08	etoh.sensitivity.female	Msp300
2L_5189511_SNP	-0.4911	0.08883	1.07e-07	etoh.sensitivity.female	Msp300
2L_5192199_SNP	-0.3423	0.06748	9.6e-07	etoh.sensitivity.female	Msp300
2L_5192676_SNP	-0.4364	0.07745	6.623e-08	etoh.sensitivity.female	Msp300
2L_5192679_SNP	-0.4776	0.08412	5.507e-08	etoh.sensitivity.female	Msp300
2L_5192923_SNP	-0.414	0.07881	4.215e-07	etoh.sensitivity.female	Msp300
2L_5192943_SNP	-0.4141	0.07616	1.727e-07	etoh.sensitivity.female	Msp300
2L_5192983_SNP	-0.441	0.08708	9.612e-07	etoh.sensitivity.female	Msp300
2L_5193273_SNP	-0.4107	0.07602	2.023e-07	etoh.sensitivity.female	Msp300
2L_5193469_SNP	-0.4132	0.07633	1.946e-07	etoh.sensitivity.female	Msp300
2L_5193489_SNP	-0.4132	0.07633	1.946e-07	etoh.sensitivity.female	Msp300
2L_5193516_SNP	-0.4033	0.07785	5.871e-07	etoh.sensitivity.female	Msp300
2L_5193648_SNP	-0.3987	0.07836	9.009e-07	etoh.sensitivity.female	Msp300
2L_5193789_SNP	-0.4976	0.08038	3.834e-09	etoh.sensitivity.female	Msp300
2L_5193870_SNP	-0.4664	0.08667	2.187e-07	etoh.sensitivity.female	Msp300
2L_5194140_SNP	-0.4729	0.08387	6.271e-08	etoh.sensitivity.female	Msp300
2L_5194167_SNP	-0.4162	0.07914	3.967e-07	etoh.sensitivity.female	Msp300
2L_5194734_SNP	-0.4148	0.07823	3.267e-07	etoh.sensitivity.female	Msp300
2L_5194836_SNP	-0.4103	0.08031	8.114e-07	etoh.sensitivity.female	Msp300
2L_5196174_SNP	-0.3986	0.07819	8.512e-07	etoh.sensitivity.female	Msp300
2L_5197312_SNP	-0.4324	0.08278	4.674e-07	etoh.sensitivity.female	Msp300
2L_5199319_SNP	-0.4273	0.07636	7.643e-08	etoh.sensitivity.female	Msp300
2L_5199321_SNP	-0.4273	0.07636	7.643e-08	etoh.sensitivity.female	Msp300
2L_5199326_SNP	-0.4596	0.07946	3.018e-08	etoh.sensitivity.female	Msp300
2L_5199375_SNP	-0.4417	0.07863	7.108e-08	etoh.sensitivity.female	Msp300
2L_5203248_SNP	-0.4057	0.07797	5.193e-07	etoh.sensitivity.female	Msp300
2L_5203632_SNP	-0.4141	0.07969	5.394e-07	etoh.sensitivity.female	Msp300
2L_5207562_SNP	-0.3877	0.07657	9.963e-07	etoh.sensitivity.female	Cyp28d2
2L_5207591_DEL	-0.4027	0.07821	6.762e-07	etoh.sensitivity.female	Cyp28d2
2L_5207622_DEL	-0.4027	0.07821	6.762e-07	etoh.sensitivity.female	Cyp28d2
2L_5208052_SNP	-0.3877	0.07657	9.963e-07	etoh.sensitivity.female	Cyp28d2
2L_5208154_SNP	-0.3967	0.07831	9.9e-07	etoh.sensitivity.female	Cyp28d2
2L_5208388_SNP	-0.3923	0.07654	7.562e-07	etoh.sensitivity.female	Cyp28d2
2L_5208845_SNP	-0.3899	0.07658	8.781e-07	etoh.sensitivity.female	Cyp28d2
2L_5214356_SNP	-0.3889	0.07425	4.615e-07	etoh.sensitivity.female	CG7742
2L_5220669_SNP	-0.4164	0.07647	1.612e-07	etoh.sensitivity.female	tkv
2L_5248184_SNP	-0.4059	0.07742	4.281e-07	etoh.sensitivity.female	tkv
2L_5248188_SNP	-0.4018	0.07681	4.523e-07	etoh.sensitivity.female	tkv
2L_5250836_SNP	-0.4288	0.07769	1.159e-07	etoh.sensitivity.female	tkv
2L_5250844_SNP	-0.4419	0.08534	5.872e-07	etoh.sensitivity.female	tkv
2L_5255617_SNP	-0.4209	0.08316	9.808e-07	etoh.sensitivity.female	tkv
2L_5257544_SNP	-0.4596	0.0895	7.012e-07	etoh.sensitivity.female	tkv
2L_5258453_SNP	-0.4634	0.08655	2.468e-07	etoh.sensitivity.female	tkv
2L_5260320_SNP	-0.4169	0.08117	7.026e-07	etoh.sensitivity.female	tkv
2L_5261777_SNP	-0.4809	0.08847	1.65e-07	etoh.sensitivity.female	tkv
2L_5261913_SNP	-0.405	0.0787	6.888e-07	etoh.sensitivity.female	tkv
2L_5261943_SNP	-0.4014	0.07491	2.519e-07	etoh.sensitivity.female	tkv
2L_5262280_SNP	-0.4467	0.08668	6.368e-07	etoh.sensitivity.female	tkv
2L_5262341_SNP	-0.4062	0.07999	9.228e-07	etoh.sensitivity.female	tkv
2L_5264438_SNP	-0.4569	0.08993	8.942e-07	etoh.sensitivity.female	tkv
2L_5283680_SNP	-0.4307	0.08515	9.98e-07	etoh.sensitivity.female	Bub1
2L_5284643_SNP	-0.417	0.08059	5.796e-07	etoh.sensitivity.female
2L_5289967_SNP	-0.4182	0.07949	3.949e-07	etoh.sensitivity.female	vri
2L_5290001_SNP	-0.4116	0.0776	3.194e-07	etoh.sensitivity.female	vri
2L_5296355_SNP	-0.5016	0.09886	9.192e-07	etoh.sensitivity.female	vri
2L_5297133_SNP	-0.5299	0.09887	2.39e-07	etoh.sensitivity.female	vri
2L_5300073_SNP	-0.5472	0.1025	2.634e-07	etoh.sensitivity.female	vri
2L_5300075_SNP	-0.5472	0.1025	2.634e-07	etoh.sensitivity.female	vri
2L_5300824_SNP	-0.5273	0.103	7.414e-07	etoh.sensitivity.female	vri
2L_5300891_SNP	-0.5308	0.1034	7.034e-07	etoh.sensitivity.female	vri
2L_5301006_SNP	-0.5768	0.1075	2.327e-07	etoh.sensitivity.female	vri
2L_5303741_SNP	-0.5805	0.1137	7.87e-07	etoh.sensitivity.female	vri
2L_5306756_SNP	-0.473	0.09009	4.123e-07	etoh.sensitivity.female	vri
2L_5307499_SNP	-0.4425	0.08718	9.262e-07	etoh.sensitivity.female	vri
2L_5307830_SNP	-0.3223	0.0631	8.285e-07	etoh.sensitivity.female	vri
2L_5307958_SNP	-0.5615	0.1073	4.409e-07	etoh.sensitivity.female	vri
2L_5310745_SNP	-0.493	0.09634	7.647e-07	etoh.sensitivity.female	vri
2L_5310869_SNP	-0.495	0.0894	1.04e-07	etoh.sensitivity.female	vri
2L_5310871_SNP	-0.5013	0.09263	1.91e-07	etoh.sensitivity.female	vri
2L_5313156_SNP	-0.3998	0.07498	2.879e-07	etoh.sensitivity.female	CG14024
2L_5313492_SNP	-0.5136	0.0953	2.149e-07	etoh.sensitivity.female	CG14024
2L_5316987_SNP	-0.4666	0.08754	2.831e-07	etoh.sensitivity.female	Ncoa6
2L_5318165_SNP	-0.4471	0.08229	1.709e-07	etoh.sensitivity.female	Ncoa6
2L_5328235_SNP	-0.5162	0.09905	4.833e-07	etoh.sensitivity.female	CG14022
2L_5329824_SNP	-0.5094	0.09212	1.078e-07	etoh.sensitivity.female	TotM
2L_5329886_SNP	-0.4704	0.08961	4.131e-07	etoh.sensitivity.female	TotM
2L_5332223_SNP	-0.4416	0.07962	1.028e-07	etoh.sensitivity.female	fusl
2L_5334687_SNP	-0.4447	0.08757	9.062e-07	etoh.sensitivity.female	fusl
2L_5334691_SNP	-0.4447	0.08757	9.062e-07	etoh.sensitivity.female	fusl
2L_5335995_SNP	-0.4178	0.08001	4.705e-07	etoh.sensitivity.female	fusl
2L_5338873_SNP	-0.5346	0.09909	2.04e-07	etoh.sensitivity.female	CG12512
2L_5339214_SNP	-0.5584	0.1079	5.765e-07	etoh.sensitivity.female	CG12512
2L_5339731_SNP	-0.452	0.08411	2.336e-07	etoh.sensitivity.female	CG12512
2L_5340649_SNP	-0.4133	0.07933	4.946e-07	etoh.sensitivity.female	CG12512
2L_5341705_SNP	-0.5388	0.09809	1.244e-07	etoh.sensitivity.female	CG12512
2L_5341706_SNP	-0.548	0.09429	2.644e-08	etoh.sensitivity.female	CG12512
2L_5342206_SNP	-0.5509	0.1028	2.425e-07	etoh.sensitivity.female	CG12512
2L_5342284_SNP	-0.5394	0.09858	1.391e-07	etoh.sensitivity.female	CG12512
2L_5342525_SNP	-0.5461	0.09447	3.093e-08	etoh.sensitivity.female	CG12512
2L_5342598_SNP	-0.5171	0.09375	1.143e-07	etoh.sensitivity.female	CG12512
2L_5342688_SNP	-0.6435	0.1183	1.718e-07	etoh.sensitivity.female	CG12512
2L_5342707_SNP	-0.5946	0.1137	5.096e-07	etoh.sensitivity.female	CG12512
2L_5346791_SNP	-0.5797	0.1074	1.992e-07	etoh.sensitivity.female	nompC
2L_5371777_SNP	0.8971	0.1679	2.458e-07	etoh.sensitivity.female
2L_5371897_SNP	0.8971	0.1679	2.458e-07	etoh.sensitivity.female
2L_5381772_SNP	-0.6629	0.1276	5.08e-07	etoh.sensitivity.female	CR42850
2L_5386428_SNP	-0.505	0.09965	9.823e-07	etoh.sensitivity.female
2L_5391847_SNP	-0.7267	0.1357	2.378e-07	etoh.sensitivity.female
2L_5407422_SNP	-0.4449	0.08433	3.723e-07	etoh.sensitivity.female	H15
2L_5412585_SNP	-0.4584	0.08924	6.903e-07	etoh.sensitivity.female	H15
2L_5429887_SNP	-0.449	0.08695	6.043e-07	etoh.sensitivity.female
2L_5583507_SNP	-0.4905	0.09662	8.985e-07	etoh.sensitivity.female
2L_5816267_SNP	-0.3005	0.05756	4.8e-07	etoh.sensitivity.female
2L_5926949_SNP	-0.4849	0.09358	5.738e-07	etoh.sensitivity.female	dsf
2L_5938765_SNP	-0.5263	0.1013	5.357e-07	etoh.sensitivity.female	dsf
2L_5956347_SNP	-0.4164	0.08032	5.634e-07	etoh.sensitivity.female	CG13999
2L_5994414_SNP	-0.4728	0.08521	9.788e-08	etoh.sensitivity.female	lid
2L_5997055_SNP	-0.5419	0.09496	4.505e-08	etoh.sensitivity.female	lid
2L_5997585_SNP	-0.5237	0.09251	5.464e-08	etoh.sensitivity.female	lid
2L_5997595_SNP	-0.5237	0.09251	5.464e-08	etoh.sensitivity.female	lid
2L_6013755_SNP	-0.5664	0.1093	5.685e-07	etoh.sensitivity.female	H2.0
2L_6019239_SNP	-0.4726	0.0895	3.658e-07	etoh.sensitivity.female	H2.0
2L_6020684_SNP	-0.4399	0.0838	4.075e-07	etoh.sensitivity.female	CG13996
2L_6021315_SNP	-0.3721	0.07062	3.858e-07	etoh.sensitivity.female	CG13996
2L_6021972_SNP	-0.4512	0.08531	3.474e-07	etoh.sensitivity.female	CG13996
2L_6024544_SNP	-0.4975	0.09355	3.029e-07	etoh.sensitivity.female	CG9107
2L_6025123_SNP	-0.5338	0.09931	2.302e-07	etoh.sensitivity.female	CG9107
2L_6025437_SNP	-0.4887	0.09298	4e-07	etoh.sensitivity.female	CG9109
2L_6030453_SNP	-0.4846	0.08917	1.728e-07	etoh.sensitivity.female	CG9109
2L_6030464_SNP	-0.5492	0.1043	3.873e-07	etoh.sensitivity.female	CG9109
2L_6041596_SNP	-0.3316	0.06531	9.473e-07	etoh.sensitivity.female	ade2
2L_6107755_SNP	-0.3862	0.06825	5.825e-08	etoh.sensitivity.female	stai
2L_6121055_SNP	-0.5631	0.1091	6.045e-07	etoh.sensitivity.female	stai
2L_6605780_SNP	0.8341	0.1453	3.489e-08	etoh.sensitivity.female
2L_6605813_DEL	0.938	0.1669	6.418e-08	etoh.sensitivity.female
2L_6756720_SNP	-0.2655	0.0512	5.889e-07	etoh.sensitivity.female	CG11221
2L_6763262_SNP	-0.3901	0.07598	6.887e-07	etoh.sensitivity.female	CG11321
2L_6763858_SNP	-0.4268	0.08289	6.421e-07	etoh.sensitivity.female	CG11321
2L_6765363_SNP	-0.4054	0.06411	1.861e-09	etoh.sensitivity.female	CG11321
2L_6768485_SNP	-0.3813	0.06957	1.353e-07	etoh.sensitivity.female	CG11321
2L_6768496_SNP	-0.3878	0.07018	1.121e-07	etoh.sensitivity.female	CG11321
2L_6853474_SNP	-0.413	0.07219	4.213e-08	etoh.sensitivity.female	Rca1
2L_6854410_SNP	-0.5025	0.0957	4.011e-07	etoh.sensitivity.female	l_2_k09022
2L_6867568_SNP	-0.3951	0.07581	4.9e-07	etoh.sensitivity.female	Nha1
2L_6896079_SNP	-0.4822	0.09038	2.703e-07	etoh.sensitivity.female	Nlg2
2L_6896262_SNP	-0.3936	0.07343	2.535e-07	etoh.sensitivity.female	Nlg2
2L_6905331_INS	-0.4782	0.09321	7.158e-07	etoh.sensitivity.female	Nlg2
2L_6922865_SNP	-0.4601	0.08647	2.88e-07	etoh.sensitivity.female	Hrb27C
2L_6927903_DEL	-0.6588	0.1292	8.144e-07	etoh.sensitivity.female	Hrb27C
2L_6928797_SNP	-0.5006	0.09827	8.279e-07	etoh.sensitivity.female	Hrb27C
2L_6929058_SNP	0.2666	0.04864	1.367e-07	etoh.sensitivity.female	Hrb27C
2L_6979965_SNP	-0.5035	0.09424	2.588e-07	etoh.sensitivity.female	uif
2L_6982361_SNP	-0.5002	0.09865	9.355e-07	etoh.sensitivity.female	uif
2L_6985079_SNP	-0.4996	0.09525	4.094e-07	etoh.sensitivity.female	uif
2L_6991144_SNP	-0.5543	0.1025	1.801e-07	etoh.sensitivity.female	uif
2L_7000042_SNP	-0.5495	0.09735	5.722e-08	etoh.sensitivity.female	uif
2L_7000148_SNP	-0.5299	0.0984	2.039e-07	etoh.sensitivity.female	uif
2L_7000157_SNP	-0.5237	0.09811	2.559e-07	etoh.sensitivity.female	uif
2L_7015674_SNP	-0.4181	0.08114	6.436e-07	etoh.sensitivity.female	ade3
2L_7015701_SNP	-0.526	0.09134	3.341e-08	etoh.sensitivity.female	ade3
2L_7024510_SNP	-0.536	0.09432	4.841e-08	etoh.sensitivity.female	CG31908
2L_7024788_SNP	-0.5721	0.08976	1.344e-09	etoh.sensitivity.female	CG31908
2L_7035829_SNP	-0.5941	0.1123	3.4e-07	etoh.sensitivity.female	CG11266
2L_7040073_SNP	-0.4628	0.08522	1.724e-07	etoh.sensitivity.female	milt
2L_7047837_SNP	-0.5665	0.1027	1.105e-07	etoh.sensitivity.female	milt
2L_7052212_SNP	-0.5338	0.1036	6.413e-07	etoh.sensitivity.female	milt
2L_7059195_SNP	-0.4454	0.08516	4.456e-07	etoh.sensitivity.female	Mnn1
2L_7061980_SNP	-0.5105	0.09881	6.179e-07	etoh.sensitivity.female	Mnn1
2L_7061990_SNP	-0.5078	0.09529	2.847e-07	etoh.sensitivity.female	Mnn1
2L_7063959_SNP	-0.5144	0.09358	9.453e-07	etoh.sensitivity.female	Sem1
2L_7065085_SNP	-0.5206	0.09515	1.382e-07	etoh.sensitivity.female	Nuf2
2L_7066058_SNP	-0.5141	0.09073	6.038e-08	etoh.sensitivity.female	Nuf2
2L_7068369_SNP	-0.4036	0.07745	4.947e-07	etoh.sensitivity.female	CG11289
2L_7077285_SNP	-0.5394	0.1013	3.512e-07	etoh.sensitivity.female	Pvf2
2L_7081968_SNP	-0.5653	0.1025	1.141e-07	etoh.sensitivity.female	Pvf2
2L_7081973_SNP	-0.5579	0.09762	4.261e-08	etoh.sensitivity.female	Pvf2
2L_7085026_SNP	-0.5272	0.1031	7.653e-07	etoh.sensitivity.female	Pvf2
2L_7087607_SNP	-0.2835	0.05563	8.989e-07	etoh.sensitivity.female
2L_7089133_SNP	-0.3773	0.07358	7.297e-07	etoh.sensitivity.female
2L_7089436_SNP	-0.5412	0.0952	4.921e-08	etoh.sensitivity.female
2L_7092747_SNP	-0.6325	0.1118	5.381e-08	etoh.sensitivity.female
2L_7092748_DEL	-0.6146	0.1185	5.362e-07	etoh.sensitivity.female
2L_7093229_SNP	-0.6105	0.1199	8.246e-07	etoh.sensitivity.female
2L_7098055_SNP	-0.5934	0.1136	4.559e-07	etoh.sensitivity.female	Pvf3
2L_7100909_SNP	-0.4816	0.09227	4.677e-07	etoh.sensitivity.female	Pvf3
2L_7144198_SNP	-0.5244	0.09236	5.213e-08	etoh.sensitivity.female	Pvf3
2L_7146957_SNP	-0.5114	0.09834	5.303e-07	etoh.sensitivity.female	Pvf3
2L_7147577_SNP	-0.465	0.0849	1.391e-07	etoh.sensitivity.female	Pvf3
2L_7148608_SNP	-0.5389	0.1036	5.112e-07	etoh.sensitivity.female	Pvf3
2L_7149917_DEL	-0.5317	0.1047	9.202e-07	etoh.sensitivity.female	Pvf3
2L_7151857_SNP	-0.511	0.08924	4.139e-08	etoh.sensitivity.female	Pvf3
2L_7152168_SNP	-0.4928	0.08652	4.757e-08	etoh.sensitivity.female	Pvf3
2L_7153352_SNP	-0.4783	0.0925	5.882e-07	etoh.sensitivity.female	Pvf3
2L_7153362_SNP	-0.4783	0.0925	5.882e-07	etoh.sensitivity.female	Pvf3
2L_7154818_SNP	-0.5083	0.09649	3.7e-07	etoh.sensitivity.female	Pvf3
2L_7157436_SNP	-0.5574	0.1028	1.782e-07	etoh.sensitivity.female	Pvf3
2L_7157437_SNP	-0.4814	0.09342	6.35e-07	etoh.sensitivity.female	Pvf3
2L_7157861_SNP	-0.5198	0.1003	5.568e-07	etoh.sensitivity.female	Pvf3
2L_7158764_SNP	-0.5109	0.09655	3.325e-07	etoh.sensitivity.female
2L_7159117_SNP	-0.5208	0.08289	2.346e-09	etoh.sensitivity.female
2L_7159158_SNP	-0.5354	0.09866	1.77e-07	etoh.sensitivity.female
2L_7159680_SNP	-0.5457	0.08905	5.184e-09	etoh.sensitivity.female
2L_7159719_SNP	-0.5406	0.08866	6.009e-09	etoh.sensitivity.female
2L_7159764_SNP	-0.5564	0.09995	1.65e-07	etoh.sensitivity.female
2L_7159765_SNP	-0.5596	0.0999	1.427e-07	etoh.sensitivity.female
2L_7159851_SNP	-0.4892	0.09425	5.481e-07	etoh.sensitivity.female
2L_7160020_SNP	-0.5395	0.1031	4.58e-07	etoh.sensitivity.female
2L_7160147_SNP	-0.62	0.101	4.879e-09	etoh.sensitivity.female
2L_7160299_SNP	-0.5668	0.09165	3.83e-09	etoh.sensitivity.female
2L_7160941_SNP	-0.4811	0.09483	9.33e-07	etoh.sensitivity.female
2L_7161875_SNP	-0.4626	0.07997	3.04e-08	etoh.sensitivity.female
2L_7161880_SNP	-0.4543	0.08432	2.166e-07	etoh.sensitivity.female
2L_7161886_SNP	-0.471	0.08194	3.644e-08	etoh.sensitivity.female
2L_7162320_SNP	-0.4899	0.09253	3.289e-07	etoh.sensitivity.female
2L_7164075_SNP	-0.5146	0.09289	1.011e-07	etoh.sensitivity.female
2L_7165999_SNP	-0.5011	0.09739	6.675e-07	etoh.sensitivity.female
2L_7166765_SNP	-0.5098	0.09638	3.326e-07	etoh.sensitivity.female
2L_7170031_SNP	-0.4831	0.09068	2.833e-07	etoh.sensitivity.female
2L_7184023_SNP	-0.3807	0.06961	1.465e-07	etoh.sensitivity.female	CG4495
2L_7184137_SNP	-0.4756	0.09007	3.532e-07	etoh.sensitivity.female	CG4495
2L_7184839_SNP	-0.489	0.09072	2.101e-07	etoh.sensitivity.female	CG4495
2L_7185013_SNP	-0.473	0.09035	4.392e-07	etoh.sensitivity.female	CG4495
2L_7185812_SNP	-0.4956	0.0974	8.743e-07	etoh.sensitivity.female	CG4496
2L_7190652_SNP	-0.4912	0.0934	4.031e-07	etoh.sensitivity.female	CG4497
2L_7190781_SNP	-0.4531	0.08796	6.501e-07	etoh.sensitivity.female	CG4497
2L_7197354_SNP	-0.4826	0.09087	3.179e-07	etoh.sensitivity.female	CG4502
2L_7198855_SNP	-0.4776	0.0901	3.229e-07	etoh.sensitivity.female	CG4502
2L_7203695_SNP	-0.3526	0.06751	4.762e-07	etoh.sensitivity.female	CG4502
2L_7207068_SNP	-0.4177	0.07999	4.671e-07	etoh.sensitivity.female	CG13784
2L_7210870_SNP	-0.3934	0.07018	7.55e-08	etoh.sensitivity.female	CG13784
2L_7210873_SNP	-0.3959	0.07016	6.316e-08	etoh.sensitivity.female	CG13784
2L_7211683_SNP	-0.4536	0.08618	3.914e-07	etoh.sensitivity.female	CG13784
2L_7213905_SNP	-0.4047	0.07113	4.961e-08	etoh.sensitivity.female	CG13784
2L_7217422_SNP	-0.4726	0.07747	6.276e-09	etoh.sensitivity.female	CG13784
2L_7217443_SNP	-0.46	0.08029	4.613e-08	etoh.sensitivity.female	CG13784
2L_7217444_SNP	-0.4574	0.07888	2.752e-08	etoh.sensitivity.female	CG13784
2L_7217449_SNP	-0.4579	0.08121	6.275e-08	etoh.sensitivity.female	CG13784
2L_7217503_SNP	-0.4196	0.07482	7.428e-08	etoh.sensitivity.female	CG13784
2L_7218443_DEL	-0.4644	0.08791	3.523e-07	etoh.sensitivity.female	CG13784
2L_7220687_SNP	-0.5097	0.1005	9.279e-07	etoh.sensitivity.female	CR44989
2L_7223229_SNP	-0.3815	0.07332	6.226e-07	etoh.sensitivity.female	Ndae1
2L_7440534_SNP	1.59	0.2968	3.293e-07	etoh.sensitivity.female	CG5973
2L_7446977_INS	-0.7415	0.1396	3.012e-07	etoh.sensitivity.female	santa-maria
2L_7446991_SNP	-0.6609	0.1299	8.589e-07	etoh.sensitivity.female	santa-maria
2L_7843434_SNP	-0.407	0.07728	3.852e-07	etoh.sensitivity.female
2L_7857814_SNP	-0.3776	0.06944	1.787e-07	etoh.sensitivity.female	lectin-28C
2L_7882389_SNP	-0.49	0.07833	2.787e-09	etoh.sensitivity.female	CG7102
2L_7908901_SNP	-0.3058	0.05816	4.052e-07	etoh.sensitivity.female	Snoo
2L_7924550_SNP	-0.4338	0.07856	1.111e-07	etoh.sensitivity.female	Snoo
2L_7924716_SNP	-0.3456	0.06577	4.058e-07	etoh.sensitivity.female	Snoo
2L_8046955_SNP	-0.2989	0.05893	9.522e-07	etoh.sensitivity.female	CG7466
2L_8471823_SNP	-0.3072	0.05771	2.89e-07	etoh.sensitivity.female	d
2L_8471831_SNP	-0.3416	0.06342	2.122e-07	etoh.sensitivity.female	d
2L_8471839_SNP	-0.3466	0.06405	1.887e-07	etoh.sensitivity.female	d
2L_8471978_SNP	-0.3209	0.0578	9.505e-08	etoh.sensitivity.female	d
2L_8471986_SNP	-0.3279	0.05787	5.458e-08	etoh.sensitivity.female	d
2L_8473591_SNP	-0.39	0.07306	2.653e-07	etoh.sensitivity.female	d
2L_8510391_SNP	-0.7227	0.1386	4.584e-07	etoh.sensitivity.female	CG13096
2L_8521636_SNP	-0.6336	0.1211	4.343e-07	etoh.sensitivity.female	CG13091
2L_8535703_SNP	-0.5612	0.1085	5.742e-07	etoh.sensitivity.female	CG17834
2L_8539683_SNP	-0.7114	0.1388	7.084e-07	etoh.sensitivity.female	CG17834
2L_8544136_SNP	-0.7126	0.1388	6.75e-07	etoh.sensitivity.female	Sema-1a
2L_8544203_SNP	-0.7131	0.1385	6.237e-07	etoh.sensitivity.female	Sema-1a
2L_8548827_SNP	-0.5776	0.1071	2.116e-07	etoh.sensitivity.female	Sema-1a
2L_8548952_SNP	-0.4781	0.08957	2.711e-07	etoh.sensitivity.female	Sema-1a
2L_8550131_SNP	-0.7141	0.1385	6.196e-07	etoh.sensitivity.female	Sema-1a
2L_8550339_SNP	-0.4881	0.09297	4.065e-07	etoh.sensitivity.female	Sema-1a
2L_8553188_SNP	-0.7072	0.127	8.488e-08	etoh.sensitivity.female	Sema-1a
2L_8554335_SNP	-0.637	0.1124	5.166e-08	etoh.sensitivity.female	Sema-1a
2L_8554392_SNP	-0.5224	0.09937	3.856e-07	etoh.sensitivity.female	Sema-1a
2L_8554403_SNP	-0.5562	0.1008	1.341e-07	etoh.sensitivity.female	Sema-1a
2L_8554410_SNP	-0.5562	0.1008	1.341e-07	etoh.sensitivity.female	Sema-1a
2L_8554804_SNP	-0.5667	0.1082	4.229e-07	etoh.sensitivity.female	Sema-1a
2L_8555280_SNP	-0.5674	0.1081	3.929e-07	etoh.sensitivity.female	Sema-1a
2L_8556298_SNP	-0.4444	0.08441	3.942e-07	etoh.sensitivity.female	Sema-1a
2L_8556852_SNP	-0.6403	0.1129	5.087e-08	etoh.sensitivity.female	Sema-1a
2L_8557808_SNP	-0.5415	0.09443	3.676e-08	etoh.sensitivity.female	Sema-1a
2L_8558045_SNP	-0.5953	0.1021	2.258e-08	etoh.sensitivity.female	Sema-1a
2L_8558765_DEL	-0.7071	0.1183	1.076e-08	etoh.sensitivity.female	Sema-1a
2L_8559681_SNP	-0.5212	0.08521	5.55e-09	etoh.sensitivity.female	Sema-1a
2L_8559699_SNP	-0.5358	0.08745	5.186e-09	etoh.sensitivity.female	Sema-1a
2L_8559702_SNP	-0.5365	0.08723	4.544e-09	etoh.sensitivity.female	Sema-1a
2L_8559703_SNP	-0.5365	0.08723	4.544e-09	etoh.sensitivity.female	Sema-1a
2L_8559748_SNP	-0.5373	0.08745	4.741e-09	etoh.sensitivity.female	Sema-1a
2L_8559753_SNP	-0.5331	0.08777	6.717e-09	etoh.sensitivity.female	Sema-1a
2L_8559757_SNP	-0.5165	0.1003	6.614e-07	etoh.sensitivity.female	Sema-1a
2L_8559766_SNP	-0.4827	0.08986	2.3e-07	etoh.sensitivity.female	Sema-1a
2L_8559797_SNP	-0.5072	0.09632	3.876e-07	etoh.sensitivity.female	Sema-1a
2L_8560314_SNP	-0.5015	0.08306	8.307e-09	etoh.sensitivity.female	Sema-1a
2L_8561577_SNP	-0.663	0.1087	6.307e-09	etoh.sensitivity.female	Sema-1a
2L_8562747_SNP	-0.6377	0.1214	4.005e-07	etoh.sensitivity.female	Sema-1a
2L_8563272_SNP	-0.6344	0.1198	3.143e-07	etoh.sensitivity.female	Sema-1a
2L_8565573_SNP	-0.6349	0.1203	3.446e-07	etoh.sensitivity.female	Sema-1a
2L_8566594_SNP	-0.5767	0.1075	2.261e-07	etoh.sensitivity.female	Sema-1a
2L_8569099_SNP	-0.6688	0.1282	4.704e-07	etoh.sensitivity.female	Sema-1a
2L_8570879_SNP	-0.4598	0.08076	5e-08	etoh.sensitivity.female	Sema-1a
2L_8572796_SNP	-0.658	0.1282	6.867e-07	etoh.sensitivity.female	Sema-1a
2L_8573154_SNP	-0.4433	0.08689	8.098e-07	etoh.sensitivity.female	Sema-1a
2L_8576065_SNP	-0.3363	0.05817	3.145e-08	etoh.sensitivity.female	Sema-1a
2L_8577761_SNP	-0.3656	0.06442	5.19e-08	etoh.sensitivity.female	Sema-1a
2L_8579286_SNP	-0.6347	0.1201	3.335e-07	etoh.sensitivity.female	Sema-1a
2L_8580038_SNP	-0.5326	0.1045	9.121e-07	etoh.sensitivity.female	Sema-1a
2L_8580702_SNP	-0.2583	0.04912	3.992e-07	etoh.sensitivity.female	Sema-1a
2L_8582347_SNP	-0.6273	0.1125	8.006e-08	etoh.sensitivity.female	Sema-1a
2L_8582359_SNP	-0.5096	0.08505	1.031e-08	etoh.sensitivity.female	Sema-1a
2L_8582433_SNP	-0.4173	0.0739	5.966e-08	etoh.sensitivity.female	Sema-1a
2L_8586585_SNP	-0.655	0.1199	1.439e-07	etoh.sensitivity.female	Sema-1a
2L_8588937_SNP	-0.5965	0.1022	2.288e-08	etoh.sensitivity.female	Sema-1a
2L_8590508_SNP	-0.3784	0.07314	6.388e-07	etoh.sensitivity.female	CR43855
2L_8592264_SNP	-0.5646	0.1029	1.314e-07	etoh.sensitivity.female	CR43855
2L_8603609_SNP	-0.3795	0.0748	9.16e-07	etoh.sensitivity.female	Sema-1a
2L_8603613_SNP	-0.4039	0.07604	3.06e-07	etoh.sensitivity.female	Sema-1a
2L_8619981_SNP	-0.4564	0.08532	2.527e-07	etoh.sensitivity.female	Sema-1a
2L_8636150_SNP	-0.4758	0.08002	1.352e-08	etoh.sensitivity.female	Sema-1a
2L_8636600_SNP	-0.5172	0.08404	4.634e-09	etoh.sensitivity.female	Sema-1a
2L_8640779_SNP	-0.4966	0.09339	2.957e-07	etoh.sensitivity.female	Sema-1a
2L_8640867_SNP	-0.4896	0.09315	3.968e-07	etoh.sensitivity.female	Sema-1a
2L_8640905_SNP	-0.4941	0.09306	3.034e-07	etoh.sensitivity.female	Sema-1a
2L_8739146_SNP	-0.457	0.08356	1.466e-07	etoh.sensitivity.female	raw
2L_8761296_SNP	-0.3373	0.0629	2.486e-07	etoh.sensitivity.female
2L_8807218_SNP	-0.4711	0.09301	9.558e-07	etoh.sensitivity.female
2L_8824308_SNP	-0.44	0.08158	2.162e-07	etoh.sensitivity.female
2L_8884263_SNP	1.212	0.2375	7.751e-07	etoh.sensitivity.female
2L_9386608_SNP	-0.2626	0.05112	7.016e-07	etoh.sensitivity.female	Shawl
2L_9386630_SNP	-0.2786	0.05431	7.23e-07	etoh.sensitivity.female	Shawl
2L_9396773_SNP	-0.318	0.05917	2.309e-07	etoh.sensitivity.female	Shawl
2L_9533952_SNP	-0.4986	0.09443	3.679e-07	etoh.sensitivity.female	Oatp30B
2L_9534684_SNP	-0.4673	0.09084	6.685e-07	etoh.sensitivity.female	Oatp30B
2L_9541740_SNP	-0.4247	0.08357	8.854e-07	etoh.sensitivity.female	CG17855
2L_9640736_SNP	-0.4035	0.07146	6.191e-08	etoh.sensitivity.female	Apoltp
2L_9676137_SNP	-0.2779	0.05373	5.856e-07	etoh.sensitivity.female
2L_9676756_SNP	-0.5493	0.09885	9.115e-08	etoh.sensitivity.female
2L_9677005_SNP	-0.8325	0.1492	8.036e-08	etoh.sensitivity.female
2L_9686079_SNP	-0.3655	0.07199	9.426e-07	etoh.sensitivity.female	Pka-C1
2L_9686594_SNP	-0.3246	0.05947	1.537e-07	etoh.sensitivity.female	Pka-C1
2L_9688836_SNP	-0.3176	0.06106	5.406e-07	etoh.sensitivity.female	Pka-C1
2L_9698550_SNP	-0.352	0.06756	4.978e-07	etoh.sensitivity.female	Pka-C1
2L_9698968_SNP	-0.3601	0.06967	6.045e-07	etoh.sensitivity.female	Pka-C1
2L_9701914_SNP	-0.3433	0.06324	1.764e-07	etoh.sensitivity.female	pelo
2L_9704727_SNP	-0.6379	0.1218	4.223e-07	etoh.sensitivity.female	CG31710
2L_9718564_SNP	-0.3902	0.07588	6.848e-07	etoh.sensitivity.female	Nckx30C
2L_9737020_SNP	-0.5324	0.09548	8.47e-08	etoh.sensitivity.female	Nckx30C
2L_9753163_SNP	-0.4181	0.07869	2.976e-07	etoh.sensitivity.female
2L_9763148_SNP	-0.4403	0.07514	2.002e-08	etoh.sensitivity.female	Taf11
2L_9763305_SNP	-0.4032	0.07404	1.58e-07	etoh.sensitivity.female	Taf11
2L_9763306_SNP	-0.4392	0.07357	1.137e-08	etoh.sensitivity.female	Taf11
2L_9792933_SNP	-0.4773	0.09405	9.118e-07	etoh.sensitivity.female	CG13123
2L_9820570_SNP	-0.3568	0.07015	9.016e-07	etoh.sensitivity.female	nAChRalpha6
2L_9825903_SNP	-0.4969	0.09395	3.526e-07	etoh.sensitivity.female	nAChRalpha6
2L_9842702_SNP	-0.3561	0.06974	8.082e-07	etoh.sensitivity.female	nAChRalpha6
2L_9842784_SNP	-0.4036	0.07886	7.574e-07	etoh.sensitivity.female	nAChRalpha6
2L_9846876_INS	-0.3624	0.06561	1.143e-07	etoh.sensitivity.female	nAChRalpha6
2L_9865922_SNP	-0.3397	0.06551	5.862e-07	etoh.sensitivity.female	nAChRalpha6
2L_9867642_SNP	-0.4279	0.08141	4.187e-07	etoh.sensitivity.female	nAChRalpha6
2L_9877193_SNP	-0.36	0.07066	8.508e-07	etoh.sensitivity.female	nAChRalpha6
2L_9881913_SNP	-0.4708	0.08131	3.141e-08	etoh.sensitivity.female	nAChRalpha6
2L_9883652_SNP	-0.34	0.06228	1.646e-07	etoh.sensitivity.female	nAChRalpha6
2L_9883654_SNP	-0.3453	0.06351	1.837e-07	etoh.sensitivity.female	nAChRalpha6
2L_9883655_DEL	-0.3585	0.0633	6.1e-08	etoh.sensitivity.female	nAChRalpha6
2L_9945714_SNP	-0.3411	0.06332	2.132e-07	etoh.sensitivity.female	CG5853
2L_9954349_SNP	-0.3743	0.07292	7.087e-07	etoh.sensitivity.female	CG4709
2L_9973479_INS	-0.3095	0.05914	5.242e-07	etoh.sensitivity.female
2L_9984323_SNP	-0.3936	0.07761	9.478e-07	etoh.sensitivity.female	CR13130
2L_9984341_SNP	-0.4094	0.07933	6.299e-07	etoh.sensitivity.female	CR13130
2L_9984380_SNP	-0.3923	0.07747	9.778e-07	etoh.sensitivity.female	CR13130
2L_9988599_SNP	-0.3815	0.07148	2.764e-07	etoh.sensitivity.female	bib
2L_10010044_SNP	-0.3724	0.07332	9.137e-07	etoh.sensitivity.female	Trp1
2L_10010184_SNP	-0.3586	0.06615	1.808e-07	etoh.sensitivity.female	Trp1
2L_10010241_SNP	-0.361	0.06614	1.569e-07	etoh.sensitivity.female	Trp1
2L_10010299_SNP	-0.4601	0.08524	2.019e-07	etoh.sensitivity.female	Trp1
2L_10030287_SNP	-0.389	0.07493	5.417e-07	etoh.sensitivity.female	CG13127
2L_10097139_SNP	-0.3897	0.07526	6.009e-07	etoh.sensitivity.female	CG44153
2L_10102410_SNP	-0.5352	0.08875	8.719e-09	etoh.sensitivity.female	CG34109
2L_10102420_SNP	-0.5348	0.0885	8.114e-09	etoh.sensitivity.female	CG34109
2L_10102424_SNP	-0.5356	0.0887	8.439e-09	etoh.sensitivity.female	CG44153
2L_10102426_SNP	-0.5946	0.08986	3.787e-10	etoh.sensitivity.female	CG44153
2L_10102446_SNP	-0.4749	0.085	8.348e-08	etoh.sensitivity.female	CG34109
2L_10102476_SNP	-0.4773	0.08771	1.67e-07	etoh.sensitivity.female	CG44153
2L_10102511_SNP	-0.4747	0.08062	1.831e-08	etoh.sensitivity.female	CG34109
2L_10107214_SNP	-0.3781	0.06247	7.979e-09	etoh.sensitivity.female	CG44153
2L_10107230_DEL	-0.3473	0.06416	1.971e-07	etoh.sensitivity.female	CG34109
2L_10109122_INS	-0.4251	0.07575	7.099e-08	etoh.sensitivity.female	CG44153
2L_10109293_SNP	-0.3895	0.06897	6.102e-08	etoh.sensitivity.female	CG34109
2L_10109299_SNP	-0.4429	0.07277	6.657e-09	etoh.sensitivity.female	CG34109
2L_10110102_SNP	-0.4201	0.07884	2.804e-07	etoh.sensitivity.female	CG44153
2L_10111217_SNP	-0.4008	0.06716	1.212e-08	etoh.sensitivity.female	CG44153
2L_10117429_SNP	-0.378	0.06564	3.498e-08	etoh.sensitivity.female	CG34109
2L_10119150_SNP	-0.4123	0.08147	9.911e-07	etoh.sensitivity.female	CG34109
2L_10119411_SNP	-0.3827	0.07285	4.276e-07	etoh.sensitivity.female	CG34109
2L_10124087_SNP	-0.4455	0.07284	5.72e-09	etoh.sensitivity.female	CG44153
2L_10133369_INS	-0.3332	0.05411	4.416e-09	etoh.sensitivity.female	CG44153
2L_10136831_SNP	-0.419	0.08173	7.515e-07	etoh.sensitivity.female	CG44153
2L_10170724_SNP	-0.4195	0.08018	4.464e-07	etoh.sensitivity.female	CG44153
2L_10184193_SNP	-0.3274	0.06339	6.336e-07	etoh.sensitivity.female	Sur
2L_10184194_SNP	-0.341	0.06318	2.102e-07	etoh.sensitivity.female	Sur
2L_10185025_SNP	-0.4724	0.08631	1.561e-07	etoh.sensitivity.female	Sur
2L_10187627_SNP	-0.4125	0.07594	1.779e-07	etoh.sensitivity.female	Sur
2L_10187948_DEL	-0.3686	0.07083	5.558e-07	etoh.sensitivity.female	Sur
2L_10188105_SNP	-0.352	0.06384	1.169e-07	etoh.sensitivity.female	Sur
2L_10188107_SNP	-0.3526	0.06496	1.81e-07	etoh.sensitivity.female	Sur
2L_10188122_SNP	-0.3423	0.06125	8.793e-08	etoh.sensitivity.female	Sur
2L_10188350_SNP	-0.3667	0.06735	1.64e-07	etoh.sensitivity.female	Sur
2L_10188443_SNP	-0.3172	0.06091	5.225e-07	etoh.sensitivity.female	Sur
2L_10188467_SNP	-0.3766	0.06854	1.316e-07	etoh.sensitivity.female	Sur
2L_10188749_SNP	-0.4006	0.07309	1.398e-07	etoh.sensitivity.female	Sur
2L_10188812_SNP	-0.4511	0.0783	3.407e-08	etoh.sensitivity.female	Sur
2L_10188815_SNP	-0.4985	0.07905	2.085e-09	etoh.sensitivity.female	Sur
2L_10189704_SNP	-0.3593	0.06958	6.152e-07	etoh.sensitivity.female	Sur
2L_10191737_SNP	-0.5012	0.09557	4.099e-07	etoh.sensitivity.female	Sur
2L_10191918_SNP	-0.5183	0.09176	5.887e-08	etoh.sensitivity.female	Sur
2L_10192119_SNP	-0.4482	0.08437	2.984e-07	etoh.sensitivity.female	Sur
2L_10193835_SNP	-0.3678	0.07047	4.803e-07	etoh.sensitivity.female	Sur
2L_10195496_SNP	-0.3868	0.0703	1.252e-07	etoh.sensitivity.female	Sur
2L_10195517_SNP	-0.3645	0.07019	5.48e-07	etoh.sensitivity.female	Sur
2L_10198699_SNP	-0.4367	0.08395	5.188e-07	etoh.sensitivity.female	Sur
2L_10328561_SNP	-0.3439	0.06547	4.096e-07	etoh.sensitivity.female	CG5375
2L_10351420_SNP	-0.5297	0.09937	2.808e-07	etoh.sensitivity.female	CG34367
2L_10362930_SNP	-0.3543	0.0649	1.529e-07	etoh.sensitivity.female	pim
2L_10381406_SNP	-0.4742	0.07792	6.861e-09	etoh.sensitivity.female	gny
2L_10387500_SNP	-0.434	0.07714	6.847e-08	etoh.sensitivity.female	mRpS7
2L_10388066_SNP	-0.4773	0.08146	2.188e-08	etoh.sensitivity.female	da
2L_10389373_SNP	-0.3012	0.05309	5.264e-08	etoh.sensitivity.female	da
2L_10389412_SNP	-0.2915	0.05281	1.127e-07	etoh.sensitivity.female	da
2L_10389424_SNP	-0.2674	0.05214	7.21e-07	etoh.sensitivity.female	da
2L_10389966_SNP	-0.3649	0.07169	8.897e-07	etoh.sensitivity.female	da
2L_10390007_SNP	-0.4036	0.07333	1.247e-07	etoh.sensitivity.female	da
2L_10394330_SNP	-0.3935	0.06329	3.455e-09	etoh.sensitivity.female	Mdh1
2L_10404696_SNP	-0.3651	0.07205	9.826e-07	etoh.sensitivity.female	LSm-4
2L_10422753_SNP	-0.4691	0.09072	6.078e-07	etoh.sensitivity.female	pie
2L_10423760_SNP	-0.3546	0.06959	8.809e-07	etoh.sensitivity.female	CG5168
2L_10489645_SNP	-0.5119	0.0986	5.251e-07	etoh.sensitivity.female	CG6144
2L_10495318_SNP	-0.4738	0.09349	9.661e-07	etoh.sensitivity.female	Myo31DF
2L_10499197_SNP	-0.4253	0.0801	3.197e-07	etoh.sensitivity.female	Myo31DF
2L_10523532_SNP	-0.4564	0.08302	1.252e-07	etoh.sensitivity.female
2L_10531318_SNP	-0.3057	0.05993	8.291e-07	etoh.sensitivity.female	Lip4
2L_10558480_SNP	-0.3944	0.07741	8.7e-07	etoh.sensitivity.female	Trim9
2L_10558656_SNP	-0.4837	0.09531	9.26e-07	etoh.sensitivity.female	Trim9
2L_10558661_SNP	-0.4833	0.09212	4.14e-07	etoh.sensitivity.female	Trim9
2L_10560444_SNP	-0.3988	0.07446	2.492e-07	etoh.sensitivity.female	Trim9
2L_10563055_SNP	-0.3394	0.06453	4.122e-07	etoh.sensitivity.female	Trim9
2L_10641389_SNP	-0.3851	0.07425	5.565e-07	etoh.sensitivity.female	CG31872
2L_10650681_SNP	-0.4731	0.09122	5.61e-07	etoh.sensitivity.female	CR44580
2L_10650833_SNP	-0.4767	0.09351	8.421e-07	etoh.sensitivity.female	CR44580
2L_10650969_SNP	-0.4624	0.09112	9.092e-07	etoh.sensitivity.female	CR44580
2L_10655861_INS	-0.3944	0.07408	2.911e-07	etoh.sensitivity.female
2L_10669433_SNP	-0.4469	0.08375	2.806e-07	etoh.sensitivity.female	CG31871
2L_10669451_SNP	-0.4492	0.0837	2.434e-07	etoh.sensitivity.female	CG31871
2L_10671933_SNP	-0.3289	0.06417	7.604e-07	etoh.sensitivity.female	CG31871
2L_10700449_SNP	-0.5037	0.08734	3.372e-08	etoh.sensitivity.female	Lip1
2L_10711987_SNP	-0.3116	0.06144	9.638e-07	etoh.sensitivity.female
2L_10724707_SNP	-0.3626	0.06709	2.036e-07	etoh.sensitivity.female	CG6431
2L_10724762_SNP	-0.2575	0.04902	4.046e-07	etoh.sensitivity.female	CG6431
2L_10724827_DEL	-0.2496	0.04887	8.021e-07	etoh.sensitivity.female	CG6431
2L_10724842_SNP	-0.2674	0.05014	2.866e-07	etoh.sensitivity.female	CG6431
2L_10724857_SNP	-0.2577	0.04886	3.708e-07	etoh.sensitivity.female	CG6431
2L_10724858_SNP	-0.2507	0.04871	6.704e-07	etoh.sensitivity.female	CG6431
2L_10727276_SNP	-0.4213	0.07698	1.407e-07	etoh.sensitivity.female	CG6431
2L_10727301_SNP	-0.4283	0.07899	1.823e-07	etoh.sensitivity.female	CG6431
2L_10727458_SNP	-0.4181	0.08112	6.571e-07	etoh.sensitivity.female	CG6431
2L_10727474_SNP	-0.4602	0.07963	3.136e-08	etoh.sensitivity.female	CG6431
2L_10727512_SNP	-0.425	0.07873	2.036e-07	etoh.sensitivity.female	CG6431
2L_10727526_DEL	-0.4146	0.07717	2.296e-07	etoh.sensitivity.female	CG6431
2L_10727529_INS	-0.4162	0.07706	1.994e-07	etoh.sensitivity.female	CG6431
2L_10727543_SNP	-0.4207	0.07719	1.586e-07	etoh.sensitivity.female	CG6431
2L_10727560_SNP	-0.4108	0.0787	4.764e-07	etoh.sensitivity.female	CG6431
2L_10729198_SNP	-0.4064	0.0731	9.43e-08	etoh.sensitivity.female	CG6443
[truncated: 23,861 more rows]
