# Supplementary material for: Assessing the Genetic Landscape of Animal Behavior
Source: Genetics. 2018 Mar 21;209(1):223–32. doi: 10.1534/genetics.118.300712 (PMC5937184; doi:10.1534/genetics.118.300712)
Supplement: Supplementary file 4 [file 223TableS5.xlsx]

## Sheet: table_s2
SNP	BETA	SE	P-VALUE	TRAIT	GENE
2L_5495174_SNP	-0.02666	0.005708	8.409e-06	L2_AP
2L_5495184_SNP	-0.02666	0.005708	8.409e-06	L2_AP
2L_7292394_SNP	-0.04598	0.008992	3.287e-06	L2_AP
2L_17319248_SNP	-0.02615	0.005627	7.906e-06	L2_AP	CR45696
2L_17334795_DEL	-0.03831	0.008126	5.985e-06	L2_AP
2L_19597538_SNP	-0.02386	0.004662	1.026e-06	L2_AP	Lar
2L_19598185_SNP	-0.02315	0.004682	2.202e-06	L2_AP	Lar
2L_19598187_SNP	-0.02547	0.005119	1.936e-06	L2_AP	Lar
2L_22306203_SNP	-0.01314	0.002841	9.845e-06	L2_AP
2R_223246_SNP	-0.02554	0.005207	2.709e-06	L2_AP	Gprk1
2R_3451368_SNP	-0.03803	0.008075	5.99e-06	L2_AP	Corin
2R_8537126_SNP	-0.03808	0.008032	5.148e-06	L2_AP
2R_8537557_DEL	-0.03768	0.00791	4.784e-06	L2_AP
2R_8538032_SNP	-0.03811	0.008056	5.398e-06	L2_AP	CG8778
2R_8538896_SNP	-0.03808	0.008032	5.148e-06	L2_AP	CG8778
2R_8539914_SNP	-0.03808	0.008032	5.148e-06	L2_AP	CG8778
2R_8540020_SNP	-0.03808	0.008032	5.148e-06	L2_AP	CG8778
2R_8540777_SNP	-0.03808	0.008032	5.148e-06	L2_AP	ZnT49B
2R_8541253_DEL	-0.03808	0.008032	5.148e-06	L2_AP	ZnT49B
2R_8542520_SNP	-0.03808	0.008032	5.148e-06	L2_AP	ZnT49B
2R_8542896_SNP	-0.03808	0.008032	5.148e-06	L2_AP	ZnT49B
2R_8542945_SNP	-0.03808	0.008032	5.148e-06	L2_AP	ZnT49B
2R_8542961_SNP	-0.03811	0.008056	5.398e-06	L2_AP	ZnT49B
2R_8542975_SNP	-0.03808	0.008032	5.148e-06	L2_AP	ZnT49B
2R_8998567_SNP	-0.03668	0.006809	1.132e-06	L2_AP	CG13325
2R_11279470_DEL	0.02776	0.005759	3.771e-06	L2_AP
2R_14680033_SNP	-0.02655	0.005739	8.371e-06	L2_AP	CG15080
2R_17448046_SNP	-0.03781	0.008009	5.722e-06	L2_AP	CG10440
2R_18418688_SNP	0.01917	0.00413	8.036e-06	L2_AP	px
2R_18418696_SNP	0.01917	0.00413	8.036e-06	L2_AP	px
2R_18418697_SNP	0.01917	0.00413	8.036e-06	L2_AP	px
2R_18418701_SNP	0.01917	0.00413	8.036e-06	L2_AP	px
2R_18418702_SNP	0.01917	0.00413	8.036e-06	L2_AP	px
2R_19007092_SNP	0.01948	0.004166	7.104e-06	L2_AP
2R_20147738_SNP	-0.04546	0.009247	9.241e-06	L2_AP	CG3376
3L_1906434_SNP	-0.03167	0.006589	3.908e-06	L2_AP	CG1887
3L_2646080_SNP	-0.01045	0.001876	1.313e-07	L2_AP	CG1143
3L_2731787_SNP	-0.03832	0.008028	4.583e-06	L2_AP	Mrtf
3L_4004096_SNP	-0.009217	0.001956	5.958e-06	L2_AP	CG14985
3L_4695935_DEL	-0.03808	0.008032	5.148e-06	L2_AP	RhoGEF64C
3L_4841343_SNP	-0.01064	0.002097	1.274e-06	L2_AP
3L_7950336_SNP	-0.0381	0.008071	5.672e-06	L2_AP
3L_9661340_SNP	0.01286	0.002738	6.335e-06	L2_AP	fry
3L_9835799_SNP	-0.03819	0.008043	5.041e-06	L2_AP	RasGAP1
3L_9838590_SNP	-0.03808	0.008032	5.148e-06	L2_AP	RasGAP1
3L_9838828_SNP	-0.03808	0.008032	5.148e-06	L2_AP	RasGAP1
3L_9839228_SNP	-0.03808	0.008032	5.148e-06	L2_AP	RasGAP1
3L_9839741_SNP	-0.03818	0.008189	7.782e-06	L2_AP	RasGAP1
3L_11302249_DEL	-0.03835	0.008002	4.196e-06	L2_AP
3L_16691756_SNP	-0.03799	0.008029	5.377e-06	L2_AP	Lasp
3L_16693657_SNP	-0.03803	0.008052	5.574e-06	L2_AP	Lasp
3L_16871922_SNP	-0.03808	0.008032	5.148e-06	L2_AP	CG32170
3R_4320361_SNP	-0.03821	0.007985	4.288e-06	L2_AP
3R_4349280_SNP	-0.01326	0.002877	9.475e-06	L2_AP	CG31454
3R_4354693_SNP	-0.01503	0.003275	9.909e-06	L2_AP	CG11741
3R_5984490_SNP	-0.03812	0.008055	5.366e-06	L2_AP	Invadolysin
3R_5984531_SNP	-0.03812	0.008055	5.366e-06	L2_AP	Invadolysin
3R_9959340_SNP	-0.01885	0.004014	6.42e-06	L2_AP
3R_12472104_SNP	-0.02764	0.005717	3.451e-06	L2_AP	CG10324
3R_19217624_SNP	0.01218	0.002609	7.177e-06	L2_AP
3R_24829701_SNP	0.01073	0.002134	1.608e-06	L2_AP	wat
3R_24829722_SNP	0.00963	0.002042	6.11e-06	L2_AP	wat
3R_24829734_SNP	0.009733	0.002072	6.628e-06	L2_AP	wat
3R_24926199_SNP	-0.01079	0.002262	4.791e-06	L2_AP	CG11873
3R_25459495_SNP	0.03271	0.006466	1.404e-06	L2_AP	Dop1R2
3R_25461523_SNP	0.0328	0.006488	1.329e-06	L2_AP	Dop1R2
3R_25462663_SNP	0.03287	0.006482	1.23e-06	L2_AP	Dop1R2
3R_25687438_SNP	0.02912	0.005989	4.059e-06	L2_AP	RpS8
3R_27102051_SNP	0.02484	0.005102	3.017e-06	L2_AP
3R_27120217_SNP	0.02273	0.004701	3.532e-06	L2_AP
3R_27122961_SNP	0.0294	0.005666	7.546e-07	L2_AP
3R_27128046_SNP	0.01775	0.003736	5.093e-06	L2_AP	CG11340
3R_27128427_SNP	0.02365	0.004688	1.396e-06	L2_AP	CG11340
3R_27129738_SNP	0.01752	0.003736	6.533e-06	L2_AP	CG11340
3R_27136333_SNP	0.02772	0.005014	1.587e-07	L2_AP	CG34347
3R_27378475_SNP	0.03273	0.006529	1.579e-06	L2_AP	nyo
X_1694007_DEL	-0.02702	0.005743	6.025e-06	L2_AP	CG42666
X_2926031_SNP	-0.01824	0.00369	2.215e-06	L2_AP	kirre
X_2926636_SNP	-0.01928	0.004124	6.865e-06	L2_AP	kirre
X_2926643_SNP	-0.01924	0.004111	6.649e-06	L2_AP	kirre
X_2926734_SNP	-0.0225	0.004339	7.458e-07	L2_AP	kirre
X_2926747_SNP	-0.01847	0.003902	5.381e-06	L2_AP	kirre
X_2935986_SNP	-0.03812	0.008001	4.703e-06	L2_AP	kirre
X_6379540_SNP	-0.03808	0.008032	5.148e-06	L2_AP	CG42340
X_7010682_SNP	-0.03853	0.007587	3.856e-06	L2_AP
X_7010683_SNP	-0.03853	0.007587	3.856e-06	L2_AP
X_8785031_SNP	0.009574	0.002084	9.716e-06	L2_AP	Moe
X_10443026_SNP	0.01224	0.002314	6.124e-07	L2_AP	spri
X_10652746_SNP	-0.03808	0.008032	5.148e-06	L2_AP
X_10722735_SNP	-0.03808	0.008032	5.148e-06	L2_AP
X_10807588_SNP	-0.03808	0.008032	5.148e-06	L2_AP	CG43901
X_10807697_SNP	-0.03808	0.008032	5.148e-06	L2_AP	CG43901
X_10807701_SNP	-0.03808	0.008032	5.148e-06	L2_AP	CG43901
X_10807705_SNP	-0.03808	0.008032	5.148e-06	L2_AP	CG43901
X_10842248_SNP	-0.03161	0.006568	3.785e-06	L2_AP	Myo10A
X_10862976_SNP	-0.0381	0.008035	5.462e-06	L2_AP	CG42339
X_10869493_SNP	-0.03792	0.007942	4.494e-06	L2_AP	CG42339
X_10880555_SNP	-0.03808	0.008032	5.148e-06	L2_AP	CG42339
X_10889486_SNP	-0.0381	0.00806	5.492e-06	L2_AP	CG42339
X_11442141_SNP	-0.03808	0.008032	5.148e-06	L2_AP	Drak
X_11514210_SNP	-0.03805	0.008022	5.196e-06	L2_AP	Met
X_11555583_SNP	-0.03807	0.008061	5.592e-06	L2_AP	Ptp10D
X_11608919_SNP	-0.03808	0.008032	5.148e-06	L2_AP	Amun
X_11624120_SNP	-0.03818	0.008018	4.739e-06	L2_AP	inaF-B
X_11624123_DEL	-0.03808	0.008032	5.148e-06	L2_AP	inaF-A
X_11657539_SNP	-0.03807	0.008209	8.28e-06	L2_AP	CG9360
X_11670106_SNP	-0.03808	0.008032	5.148e-06	L2_AP	dy
X_11678573_SNP	-0.03795	0.007992	5.093e-06	L2_AP
X_11682042_SNP	-0.03055	0.006603	8.362e-06	L2_AP	Karl
X_11682043_INS	-0.03055	0.006603	8.362e-06	L2_AP	Karl
X_11682046_INS	-0.03055	0.006603	8.362e-06	L2_AP	Karl
X_11685747_SNP	-0.03809	0.00806	5.523e-06	L2_AP	Karl
X_12355297_SNP	-0.009121	0.001951	7.003e-06	L2_AP	Rab40
X_13199598_SNP	-0.03809	0.00806	5.52e-06	L2_AP	CR45018
X_13200509_SNP	-0.03814	0.008081	5.708e-06	L2_AP	IP3K2
X_13200565_SNP	-0.03826	0.008055	5.029e-06	L2_AP	CR45018
X_13214416_SNP	0.02698	0.005725	5.802e-06	L2_AP	IP3K2
X_13214424_SNP	0.02698	0.005725	5.802e-06	L2_AP	IP3K2
X_13214432_SNP	0.02694	0.005742	6.356e-06	L2_AP	IP3K2
X_13214447_SNP	0.02698	0.005725	5.802e-06	L2_AP	IP3K2
X_13214478_SNP	0.02727	0.005723	4.887e-06	L2_AP	IP3K2
X_13214486_SNP	0.02727	0.005723	4.887e-06	L2_AP	IP3K2
X_13393233_SNP	0.03273	0.006529	1.579e-06	L2_AP	Neto
X_14208544_SNP	0.02552	0.005553	9.731e-06	L2_AP	betaNACtes2
X_14426733_SNP	0.03274	0.006552	1.705e-06	L2_AP
X_14724700_SNP	-0.02382	0.005141	8.19e-06	L2_AP	CG14408
X_14859049_INS	0.009965	0.00215	9.195e-06	L2_AP	eag
X_15518672_SNP	0.02137	0.00437	2.786e-06	L2_AP	sog
X_16909528_DEL	-0.03804	0.008117	6.596e-06	L2_AP	CG45002
X_16909546_INS	-0.03806	0.008084	5.991e-06	L2_AP	CG45002
X_16909556_INS	-0.03809	0.00806	5.511e-06	L2_AP	CG45002
X_16909558_SNP	-0.03812	0.008055	5.374e-06	L2_AP	CG45002
X_17321292_DEL	-0.01075	0.002304	7.531e-06	L2_AP	CG5613
X_18502007_INS	-0.02247	0.004817	7.7e-06	L2_AP	CG15040
X_20227751_INS	0.01287	0.002611	2.4e-06	L2_AP
X_20911904_SNP	-0.0266	0.005774	9.23e-06	L2_AP	Ntf-2
X_21138265_SNP	0.03273	0.006529	1.579e-06	L2_AP	CG32521
X_21160839_SNP	0.01306	0.00265	2.281e-06	L2_AP	CG1494
X_21160844_SNP	0.01307	0.002716	3.824e-06	L2_AP	CG1494
2L_3825068_SNP	-0.0156	0.00339	9.505e-06	L5_AP	slp1
2L_4178280_SNP	-0.03131	0.006685	6.797e-06	L5_AP
2L_9487588_SNP	-0.0188	0.003717	1.374e-06	L5_AP
2L_16380691_SNP	-0.02851	0.005845	2.884e-06	L5_AP
2L_17334795_DEL	-0.04018	0.008287	3.383e-06	L5_AP
2L_18254036_SNP	-0.02113	0.004502	6.36e-06	L5_AP	CG42750
2L_19598185_SNP	-0.02369	0.004831	2.651e-06	L5_AP	Lar
2L_19635395_SNP	-0.02371	0.004812	2.332e-06	L5_AP	Lar
2L_20100066_SNP	-0.02923	0.005798	1.398e-06	L5_AP	Kua
2L_20100111_SNP	-0.02923	0.005798	1.398e-06	L5_AP	Kua
2L_20100117_SNP	-0.02916	0.005805	1.522e-06	L5_AP	Kua
2L_20991674_SNP	-0.01812	0.003937	9.456e-06	L5_AP	CG42238
2L_21055222_SNP	-0.02365	0.004706	1.534e-06	L5_AP	Itgbetanu
2R_878419_SNP	-0.01455	0.003011	6.781e-06	L5_AP	Ir41a
2R_1404765_INS	-0.03197	0.006786	6.047e-06	L5_AP	CG30438
2R_1404766_DEL	-0.03197	0.006786	6.047e-06	L5_AP	CG30438
2R_3451368_SNP	-0.03991	0.008155	2.716e-06	L5_AP	Corin
2R_3599792_SNP	-0.01761	0.00351	1.715e-06	L5_AP	CG1942
2R_8537126_SNP	-0.04017	0.008172	2.423e-06	L5_AP
2R_8537557_DEL	-0.03973	0.00799	1.939e-06	L5_AP
2R_8538032_SNP	-0.04012	0.008188	2.619e-06	L5_AP	CG8778
2R_8538667_SNP	-0.0364	0.006568	1.423e-07	L5_AP	CG8778
2R_8538668_SNP	-0.0364	0.006591	1.574e-07	L5_AP	CG8778
2R_8538674_SNP	-0.0364	0.006568	1.423e-07	L5_AP	CG8778
2R_8538796_SNP	-0.0364	0.006568	1.423e-07	L5_AP	CG8778
2R_8538896_SNP	-0.04017	0.008172	2.423e-06	L5_AP	CG8778
2R_8539914_SNP	-0.04017	0.008172	2.423e-06	L5_AP	CG8778
2R_8540020_SNP	-0.04017	0.008172	2.423e-06	L5_AP	CG8778
2R_8540777_SNP	-0.04017	0.008172	2.423e-06	L5_AP	ZnT49B
2R_8541253_DEL	-0.04017	0.008172	2.423e-06	L5_AP	ZnT49B
2R_8542520_SNP	-0.04017	0.008172	2.423e-06	L5_AP	ZnT49B
2R_8542896_SNP	-0.04017	0.008172	2.423e-06	L5_AP	ZnT49B
2R_8542945_SNP	-0.04017	0.008172	2.423e-06	L5_AP	ZnT49B
2R_8542961_SNP	-0.04012	0.008188	2.619e-06	L5_AP	ZnT49B
2R_8542975_SNP	-0.04017	0.008172	2.423e-06	L5_AP	ZnT49B
2R_8998567_SNP	-0.03884	0.007828	5.605e-06	L5_AP	CG13325
2R_11194341_SNP	-0.0242	0.004686	8.16e-07	L5_AP	Trpm
2R_11575928_SNP	-0.01484	0.003161	6.311e-06	L5_AP	Cep89
2R_14004915_SNP	-0.03367	0.006577	1.006e-06	L5_AP	stau
2R_16289150_SNP	-0.01593	0.002645	1.551e-08	L5_AP
2R_16289158_DEL	-0.01156	0.002329	2.166e-06	L5_AP
2R_17448046_SNP	-0.04018	0.008199	2.656e-06	L5_AP	CG10440
2R_17673721_SNP	-0.03203	0.006727	4.717e-06	L5_AP
3L_711790_SNP	-0.01001	0.001931	7.532e-07	L5_AP	CG13896
3L_711857_SNP	-0.009519	0.001965	3.395e-06	L5_AP	CG13896
3L_712226_SNP	-0.009481	0.002016	6.275e-06	L5_AP	CG13896
3L_712235_SNP	-0.009976	0.002049	3.149e-06	L5_AP	CG13896
3L_712319_INS	-0.009189	0.001969	7.092e-06	L5_AP	CG13896
3L_712335_SNP	-0.009351	0.001985	6.057e-06	L5_AP	CG13896
3L_712337_SNP	-0.0096	0.001979	3.29e-06	L5_AP	CG13896
3L_712342_SNP	-0.009189	0.001969	7.092e-06	L5_AP	CG13896
3L_712348_SNP	-0.01015	0.001993	1.15e-06	L5_AP	CG13896
3L_712374_SNP	-0.009521	0.00201	5.429e-06	L5_AP	CG13896
3L_712376_SNP	-0.009631	0.001971	2.858e-06	L5_AP	CG13896
3L_712377_SNP	-0.00973	0.001976	2.403e-06	L5_AP	CG13896
3L_712384_SNP	-0.009419	0.001986	5.327e-06	L5_AP	CG13896
3L_712385_DEL	-0.009704	0.00197	2.411e-06	L5_AP	CG13896
3L_712388_DEL	-0.009772	0.001974	2.163e-06	L5_AP	CG13896
3L_712399_SNP	-0.01003	0.001963	1.052e-06	L5_AP	CG13896
3L_712423_SNP	-0.01001	0.002024	2.255e-06	L5_AP	CG13896
3L_712455_SNP	-0.009109	0.001979	9.325e-06	L5_AP	CG13896
3L_1346857_INS	-0.03661	0.006626	1.622e-07	L5_AP	Ptp61F
3L_2646080_SNP	-0.009323	0.001985	6.401e-06	L5_AP	CG1143
3L_2731787_SNP	-0.0402	0.008151	2.317e-06	L5_AP	Mrtf
3L_3910709_SNP	-0.009811	0.002061	5.387e-06	L5_AP	mge
3L_4695935_DEL	-0.04017	0.008172	2.423e-06	L5_AP	RhoGEF64C
3L_7209302_INS	0.01157	0.002433	5.431e-06	L5_AP
3L_7950336_SNP	-0.04038	0.008116	1.893e-06	L5_AP
3L_8207850_SNP	-0.009482	0.002011	6.05e-06	L5_AP	CG8012
3L_9835799_SNP	-0.04021	0.008121	2.11e-06	L5_AP	RasGAP1
3L_9838590_SNP	-0.04017	0.008172	2.423e-06	L5_AP	RasGAP1
3L_9838828_SNP	-0.04017	0.008172	2.423e-06	L5_AP	RasGAP1
3L_9839228_SNP	-0.04017	0.008172	2.423e-06	L5_AP	RasGAP1
3L_9839741_SNP	-0.03987	0.008347	4.823e-06	L5_AP	RasGAP1
3L_10894245_DEL	-0.02104	0.004534	8.177e-06	L5_AP
3L_11302249_DEL	-0.04042	0.008063	1.612e-06	L5_AP
3L_12105346_SNP	-0.0328	0.006592	1.891e-06	L5_AP
3L_16202321_SNP	0.01198	0.002301	6.828e-07	L5_AP
3L_16202334_SNP	0.01206	0.002295	5.427e-07	L5_AP
3L_16202339_SNP	0.0133	0.002436	3.023e-07	L5_AP
3L_16202346_SNP	0.009523	0.002052	8.403e-06	L5_AP
3L_16202369_SNP	0.01205	0.002351	1.014e-06	L5_AP
3L_16691756_SNP	-0.04015	0.0082	2.65e-06	L5_AP	Lasp
3L_16693657_SNP	-0.04027	0.008165	2.279e-06	L5_AP	Lasp
3L_16871922_SNP	-0.04017	0.008172	2.423e-06	L5_AP	CG32170
3L_19496781_SNP	-0.02145	0.004462	3.874e-06	L5_AP	CG9452
3L_23070442_SNP	-0.03332	0.005876	5.787e-06	L5_AP
3R_4320361_SNP	-0.0403	0.008134	2.063e-06	L5_AP
3R_4332137_INS	-0.02528	0.004747	4.025e-07	L5_AP
3R_4332140_INS	-0.02521	0.004741	4.14e-07	L5_AP
3R_5984490_SNP	-0.0403	0.008136	2.075e-06	L5_AP	Invadolysin
3R_5984531_SNP	-0.0403	0.008136	2.075e-06	L5_AP	Invadolysin
3R_10205207_SNP	-0.02446	0.005296	8.772e-06	L5_AP
3R_12472104_SNP	-0.0271	0.005853	8.234e-06	L5_AP	CG10324
3R_12970762_SNP	-0.01274	0.002585	2.36e-06	L5_AP	m-cup
3R_12971257_SNP	-0.01732	0.003451	1.555e-06	L5_AP	m-cup
3R_12971260_DEL	-0.01732	0.003451	1.555e-06	L5_AP	m-cup
3R_25973021_SNP	0.01356	0.002924	8.133e-06	L5_AP	AdoR
X_2310890_SNP	-0.01548	0.003163	2.712e-06	L5_AP
X_2935986_SNP	-0.04016	0.008216	2.771e-06	L5_AP	kirre
X_6379540_SNP	-0.04017	0.008172	2.423e-06	L5_AP	CG42340
X_7010682_SNP	-0.03881	0.007775	5.311e-06	L5_AP
X_7010683_SNP	-0.03881	0.007775	5.311e-06	L5_AP
X_9638379_SNP	-0.01039	0.002182	4.763e-06	L5_AP	Sp1
X_9816859_DEL	-0.02623	0.005187	1.327e-06	L5_AP
X_10652746_SNP	-0.04017	0.008172	2.423e-06	L5_AP
X_10686657_SNP	-0.03086	0.00669	9.037e-06	L5_AP	Imp
X_10689387_SNP	-0.03116	0.006756	8.876e-06	L5_AP	CR45204
X_10722735_SNP	-0.04017	0.008172	2.423e-06	L5_AP
X_10807588_SNP	-0.04017	0.008172	2.423e-06	L5_AP	CG43901
X_10807697_SNP	-0.04017	0.008172	2.423e-06	L5_AP	CG43901
X_10807701_SNP	-0.04017	0.008172	2.423e-06	L5_AP	CG43901
X_10807705_SNP	-0.04017	0.008172	2.423e-06	L5_AP	CG43901
X_10842248_SNP	-0.03271	0.006704	2.844e-06	L5_AP	Myo10A
X_10862976_SNP	-0.04008	0.008204	2.956e-06	L5_AP	CG42339
X_10869493_SNP	-0.04	0.008073	2.055e-06	L5_AP	CG42339
X_10880555_SNP	-0.04017	0.008172	2.423e-06	L5_AP	CG42339
X_10889486_SNP	-0.04027	0.008162	2.257e-06	L5_AP	CG42339
X_11442141_SNP	-0.04017	0.008172	2.423e-06	L5_AP	Drak
X_11447222_SNP	-0.0336	0.006673	1.435e-06	L5_AP	Drak
X_11514210_SNP	-0.03983	0.008078	2.318e-06	L5_AP	Met
X_11555583_SNP	-0.0402	0.008199	2.584e-06	L5_AP	Ptp10D
X_11608919_SNP	-0.04017	0.008172	2.423e-06	L5_AP	Amun
X_11624120_SNP	-0.04026	0.008169	2.307e-06	L5_AP	inaF-B
X_11624123_DEL	-0.04017	0.008172	2.423e-06	L5_AP	inaF-A
X_11657539_SNP	-0.04011	0.008271	3.374e-06	L5_AP	CG9360
X_11670106_SNP	-0.04017	0.008172	2.423e-06	L5_AP	dy
X_11678573_SNP	-0.04018	0.008187	2.582e-06	L5_AP
X_11682042_SNP	-0.03186	0.006733	5.358e-06	L5_AP	Karl
X_11682043_INS	-0.03186	0.006733	5.358e-06	L5_AP	Karl
X_11682046_INS	-0.03186	0.006733	5.358e-06	L5_AP	Karl
X_11685747_SNP	-0.04013	0.008195	2.643e-06	L5_AP	Karl
X_13199598_SNP	-0.04013	0.008193	2.638e-06	L5_AP	CR45018
X_13200509_SNP	-0.04016	0.008221	2.809e-06	L5_AP	IP3K2
X_13200565_SNP	-0.04017	0.008228	2.867e-06	L5_AP	CR45018
X_16909528_DEL	-0.04016	0.008248	3.018e-06	L5_AP	CG45002
X_16909546_INS	-0.0401	0.008161	2.48e-06	L5_AP	CG45002
X_16909556_INS	-0.04022	0.008194	2.521e-06	L5_AP	CG45002
X_16909558_SNP	-0.0403	0.008134	2.063e-06	L5_AP	CG45002
X_19921445_SNP	-0.02178	0.004484	3.644e-06	L5_AP	Dop2R
X_19921473_INS	-0.02144	0.00453	5.964e-06	L5_AP	Dop2R
X_21654436_SNP	-0.03024	0.006536	9.105e-06	L5_AP
2L_1460759_SNP	-0.0159	0.003127	1.157e-06	iarea1
2L_1460974_SNP	-0.0159	0.003127	1.157e-06	iarea1
2L_2440078_SNP	-0.0159	0.003127	1.157e-06	iarea1	dpp
2L_4021219_SNP	-0.01594	0.003113	9.887e-07	iarea1
2L_5518546_SNP	-0.01468	0.003189	9.271e-06	iarea1	CG14020
2L_8887439_SNP	-0.01475	0.003179	8.04e-06	iarea1	CR44415
2L_8887615_SNP	-0.01475	0.003168	7.431e-06	iarea1	CR44415
2L_9770795_SNP	-0.01163	0.002384	4e-06	iarea1	ppk18
2L_9770800_SNP	-0.009736	0.001929	2.361e-06	iarea1	ppk18
2L_9770809_SNP	-0.009902	0.001907	1.131e-06	iarea1	ppk18
2L_10549516_SNP	-0.01475	0.003195	8.88e-06	iarea1	Trim9
2L_11754095_SNP	-0.0159	0.003142	1.307e-06	iarea1	Sfp33A1
2L_11807194_SNP	-0.0159	0.003127	1.157e-06	iarea1	crol
2L_11809444_SNP	-0.01589	0.003137	1.271e-06	iarea1	crol
2L_11817753_SNP	-0.0159	0.003142	1.307e-06	iarea1	Pde1c
2L_11818810_SNP	-0.01588	0.003149	1.422e-06	iarea1	Pde1c
2L_11834238_SNP	-0.01592	0.003129	1.135e-06	iarea1	CG45011
2L_11916165_SNP	-0.0159	0.003142	1.307e-06	iarea1	Pde1c
2L_11947135_SNP	-0.0159	0.003142	1.307e-06	iarea1	Cry
2L_11962611_SNP	-0.0159	0.003142	1.307e-06	iarea1	CR43314
2L_11962744_SNP	-0.0159	0.003142	1.307e-06	iarea1	CR43314
2L_11972462_SNP	-0.0105	0.00226	7.776e-06	iarea1
2L_12016686_SNP	-0.0159	0.003142	1.307e-06	iarea1	CG6734
2L_12027365_SNP	-0.0159	0.003142	1.307e-06	iarea1	dmGlut
2L_12086289_SNP	-0.0159	0.00313	1.196e-06	iarea1	CR44592
2L_12086300_SNP	-0.01587	0.00313	1.239e-06	iarea1	CR44592
2L_12086462_SNP	-0.01587	0.00313	1.239e-06	iarea1	CR44592
2L_12086640_SNP	-0.01586	0.00314	1.361e-06	iarea1	CR44593
2L_12086681_SNP	-0.01587	0.00313	1.239e-06	iarea1	CR44593
2L_12086712_SNP	-0.01587	0.00313	1.239e-06	iarea1	CR44593
2L_12086733_DEL	-0.01587	0.00313	1.239e-06	iarea1	CR44593
2L_12086758_SNP	-0.01587	0.00313	1.239e-06	iarea1	CR44593
2L_12087012_SNP	-0.01587	0.00313	1.239e-06	iarea1	CR44593
2L_12087198_SNP	-0.01586	0.003141	1.362e-06	iarea1	CR44593
2L_12225338_SNP	-0.0131	0.002559	9.813e-07	iarea1	aret
2L_12225361_SNP	-0.01315	0.002562	9.396e-07	iarea1	aret
2L_12225505_SNP	-0.01596	0.003138	1.217e-06	iarea1	aret
2L_12225649_SNP	-0.01309	0.002577	1.196e-06	iarea1	aret
2L_12225682_SNP	-0.0131	0.002559	9.813e-07	iarea1	aret
2L_12419926_SNP	-0.01591	0.003103	1.029e-06	iarea1	vir-1
2L_15131916_SNP	-0.01581	0.003049	7.436e-07	iarea1	tRNA:L:35C
2L_15131918_DEL	-0.01581	0.003049	7.436e-07	iarea1	tRNA:L:35C
2L_16039126_SNP	-0.01469	0.003167	8.181e-06	iarea1	beat-Ic
2L_16375864_SNP	-0.01193	0.0026	9.772e-06	iarea1
2L_16376442_SNP	-0.01193	0.0026	9.772e-06	iarea1
2L_16799311_SNP	-0.01227	0.00261	6.736e-06	iarea1	Ugt36Bc
2L_17334795_DEL	-0.01515	0.003125	3.384e-06	iarea1
2L_19973707_SNP	-0.01256	0.002523	1.895e-06	iarea1	CG43861
2R_1318456_SNP	-0.0156	0.002999	9.436e-07	iarea1	laccase2
2R_3451368_SNP	-0.01503	0.003178	5.522e-06	iarea1	Corin
2R_6124720_SNP	-0.0159	0.003127	1.157e-06	iarea1	Hr46
2R_8537126_SNP	-0.01508	0.003155	4.388e-06	iarea1
2R_8537557_DEL	-0.01496	0.003135	4.589e-06	iarea1
2R_8538032_SNP	-0.01508	0.003167	4.746e-06	iarea1	CG8778
2R_8538896_SNP	-0.01508	0.003155	4.388e-06	iarea1	CG8778
2R_8539914_SNP	-0.01508	0.003155	4.388e-06	iarea1	CG8778
2R_8540020_SNP	-0.01508	0.003155	4.388e-06	iarea1	CG8778
2R_8540777_SNP	-0.01508	0.003155	4.388e-06	iarea1	ZnT49B
2R_8541253_DEL	-0.01508	0.003155	4.388e-06	iarea1	ZnT49B
2R_8542520_SNP	-0.01508	0.003155	4.388e-06	iarea1	ZnT49B
2R_8542896_SNP	-0.01508	0.003155	4.388e-06	iarea1	ZnT49B
2R_8542945_SNP	-0.01508	0.003155	4.388e-06	iarea1	ZnT49B
2R_8542961_SNP	-0.01508	0.003167	4.746e-06	iarea1	ZnT49B
2R_8542975_SNP	-0.01508	0.003155	4.388e-06	iarea1	ZnT49B
2R_8998567_SNP	-0.01492	0.002919	3.208e-06	iarea1	CG13325
2R_11292138_SNP	-0.00917	0.001846	1.998e-06	iarea1	CG43729
2R_11647915_SNP	-0.006523	0.001398	7.173e-06	iarea1	CG30089
2R_11648030_SNP	-0.007069	0.001461	3.495e-06	iarea1	CG30089
2R_11727232_SNP	-0.01116	0.002218	1.482e-06	iarea1	tun
2R_12117140_SNP	-0.0147	0.003177	8.34e-06	iarea1	CG15706
2R_12612411_SNP	-0.01037	0.002259	9.711e-06	iarea1	CG30463
2R_12614617_SNP	-0.01473	0.003164	7.483e-06	iarea1	CG30463
2R_12617209_SNP	-0.01469	0.003168	8.027e-06	iarea1	CG30463
2R_12624013_SNP	-0.01205	0.002611	8.78e-06	iarea1	CG43104
2R_12624068_SNP	-0.01204	0.002604	8.498e-06	iarea1	CG43104
2R_12795055_SNP	-0.0159	0.003127	1.157e-06	iarea1
2R_12795056_DEL	-0.0159	0.003127	1.157e-06	iarea1
2R_12795085_SNP	-0.0159	0.003127	1.157e-06	iarea1
2R_14770423_SNP	-0.01307	0.00256	1.047e-06	iarea1	sano
2R_15663158_SNP	-0.01469	0.003168	8.027e-06	iarea1
2R_15667908_SNP	-0.01469	0.003168	8.027e-06	iarea1
2R_15667932_SNP	-0.01469	0.003168	8.027e-06	iarea1
2R_15669355_SNP	-0.01469	0.003168	8.027e-06	iarea1
2R_15673636_SNP	-0.01469	0.003168	8.027e-06	iarea1	CR45231
2R_15674662_SNP	-0.01469	0.003168	8.027e-06	iarea1	CR45231
2R_15706522_SNP	-0.01469	0.003168	8.027e-06	iarea1
2R_15709680_SNP	-0.01465	0.003146	7.434e-06	iarea1
2R_15714327_SNP	-0.01469	0.003168	8.027e-06	iarea1	Toll-7
2R_15714413_SNP	-0.01469	0.003168	8.027e-06	iarea1	Toll-7
2R_15843970_SNP	0.003892	0.0008436	9.423e-06	iarea1	CG44623
2R_15844015_SNP	0.004094	0.0008765	7.25e-06	iarea1	CG44623
2R_16289150_SNP	-0.004919	0.00106	8.164e-06	iarea1
2R_17448046_SNP	-0.01501	0.003122	3.953e-06	iarea1	CG10440
2R_18597126_SNP	-0.01466	0.003171	8.513e-06	iarea1	CG30275
3L_415143_DEL	0.003602	0.0007766	8.362e-06	iarea1
3L_2731787_SNP	-0.01509	0.003163	4.665e-06	iarea1	Mrtf
3L_3090995_SNP	-0.007943	0.00172	8.827e-06	iarea1	Cht7
3L_4418248_SNP	-0.01469	0.003168	8.027e-06	iarea1	DOR
3L_4695935_DEL	-0.01508	0.003155	4.388e-06	iarea1	RhoGEF64C
3L_5399342_SNP	-0.01229	0.002586	4.978e-06	iarea1
3L_5516841_SNP	-0.0159	0.003127	1.157e-06	iarea1	Lkr
3L_7950336_SNP	-0.01514	0.003149	3.908e-06	iarea1
3L_8547757_SNP	-0.01044	0.002264	9.017e-06	iarea1	rhea
3L_8548292_SNP	-0.007149	0.001536	7.508e-06	iarea1	rhea
3L_9059325_SNP	-0.0159	0.003127	1.157e-06	iarea1	Argk
3L_9385123_SNP	-0.01469	0.003168	8.027e-06	iarea1	CG4080
3L_9385368_SNP	-0.01473	0.003158	7.236e-06	iarea1	CG4080
3L_9388536_SNP	-0.01468	0.00319	9.355e-06	iarea1	CG4080
3L_9492077_SNP	-0.01071	0.002248	4.684e-06	iarea1	path
3L_9835799_SNP	-0.0151	0.003169	4.722e-06	iarea1	RasGAP1
3L_9838590_SNP	-0.01508	0.003155	4.388e-06	iarea1	RasGAP1
3L_9838828_SNP	-0.01508	0.003155	4.388e-06	iarea1	RasGAP1
3L_9839228_SNP	-0.01508	0.003155	4.388e-06	iarea1	RasGAP1
3L_9839741_SNP	-0.01515	0.003255	8.016e-06	iarea1	RasGAP1
3L_9873427_SNP	-0.003863	0.00081	4.794e-06	iarea1	CG34382
3L_9873577_SNP	-0.004104	0.0008914	9.313e-06	iarea1	CG34382
3L_10744014_DEL	-0.009954	0.002005	1.976e-06	iarea1
3L_11302249_DEL	-0.01523	0.003033	1.563e-06	iarea1
3L_11543350_SNP	-0.0159	0.003138	1.262e-06	iarea1	Mob2
3L_11543448_SNP	-0.01586	0.003131	1.283e-06	iarea1	Mob2
3L_11547146_SNP	-0.0159	0.003138	1.262e-06	iarea1	Mob2
3L_11547156_SNP	-0.01589	0.003149	1.388e-06	iarea1	Mob2
3L_11550250_SNP	-0.0159	0.003149	1.374e-06	iarea1	Mob2
3L_11550304_DEL	-0.0159	0.003138	1.262e-06	iarea1	Mob2
3L_11598269_DEL	-0.01285	0.002582	1.884e-06	iarea1	CG7368
3L_11598322_SNP	-0.01595	0.003128	1.175e-06	iarea1	CG7368
3L_11598628_SNP	-0.01278	0.002529	1.339e-06	iarea1	CG7368
3L_11598629_SNP	-0.01278	0.002529	1.339e-06	iarea1	CG7368
3L_11600127_SNP	-0.01588	0.003133	1.257e-06	iarea1	CG6091
3L_11601316_SNP	-0.0159	0.003127	1.157e-06	iarea1	CG6091
3L_12895086_SNP	-0.0159	0.003127	1.157e-06	iarea1	CG12520
3L_12901081_SNP	-0.0159	0.003127	1.157e-06	iarea1
3L_14710885_DEL	-0.006912	0.001443	4.301e-06	iarea1	ome
3L_16691756_SNP	-0.01502	0.003125	3.925e-06	iarea1	Lasp
3L_16693657_SNP	-0.01506	0.003165	4.777e-06	iarea1	Lasp
3L_16871922_SNP	-0.01508	0.003155	4.388e-06	iarea1	CG32170
3L_18359255_SNP	-0.004125	0.0008905	8.651e-06	iarea1
3L_19435495_SNP	-0.012	0.002607	9.228e-06	iarea1	CG33062
3L_19448906_SNP	-0.008024	0.001601	1.598e-06	iarea1	CR45434
3L_19450111_SNP	-0.009603	0.001821	4.987e-07	iarea1
3L_19472074_SNP	-0.007071	0.001525	8.316e-06	iarea1	CR32207
3R_4320361_SNP	-0.01512	0.003142	3.794e-06	iarea1
3R_4400876_INS	-0.004909	0.001025	4.638e-06	iarea1
3R_5445021_SNP	-0.01468	0.003158	7.666e-06	iarea1	CG8312
3R_5984490_SNP	-0.01509	0.003165	4.607e-06	iarea1	Invadolysin
3R_5984531_SNP	-0.01509	0.003165	4.607e-06	iarea1	Invadolysin
3R_8003116_SNP	-0.01469	0.003168	8.027e-06	iarea1
3R_8013632_SNP	-0.01469	0.003168	8.027e-06	iarea1
3R_8195765_SNP	-0.01236	0.002554	3.418e-06	iarea1	GstD1
3R_8200338_SNP	-0.01245	0.00255	2.897e-06	iarea1	GstD4
3R_8200376_SNP	-0.01245	0.00255	2.897e-06	iarea1	GstD4
3R_8200378_SNP	-0.01245	0.00255	2.897e-06	iarea1	GstD4
3R_8201953_SNP	-0.01469	0.003115	5.833e-06	iarea1	GstD5
3R_8201956_SNP	-0.01243	0.002558	3.099e-06	iarea1	GstD5
3R_8201970_SNP	-0.01244	0.002563	3.256e-06	iarea1	GstD5
3R_8203967_SNP	-0.01465	0.003162	8.176e-06	iarea1	GstD7
3R_8204923_SNP	-0.01469	0.003168	8.027e-06	iarea1	GstD7
3R_8206011_SNP	-0.01469	0.003168	8.027e-06	iarea1	GstD8
3R_8214721_SNP	-0.01469	0.003189	9.196e-06	iarea1	CG34402
3R_8221782_SNP	-0.01469	0.003168	8.027e-06	iarea1	CG34402
3R_8222142_SNP	-0.01471	0.003171	7.982e-06	iarea1	CG34402
3R_8227966_SNP	-0.0147	0.003179	8.559e-06	iarea1	CG34402
3R_8239312_SNP	-0.0147	0.003179	8.559e-06	iarea1	Dip-C
3R_8240996_SNP	-0.01469	0.003168	8.027e-06	iarea1	pps
3R_8253939_SNP	-0.01465	0.003163	8.433e-06	iarea1	CG5641
3R_8255696_SNP	-0.01469	0.003168	8.027e-06	iarea1	CG5245
3R_8256331_SNP	-0.01469	0.003168	8.027e-06	iarea1	CG5245
3R_8258266_SNP	-0.01469	0.003168	8.027e-06	iarea1	Aos1
3R_8262703_SNP	-0.01469	0.003168	8.027e-06	iarea1	Desat2
3R_8264187_SNP	-0.01469	0.003168	8.027e-06	iarea1	CG17207
3R_8265965_SNP	-0.01461	0.003179	9.554e-06	iarea1	Desat1
3R_8268487_SNP	-0.01469	0.003168	8.027e-06	iarea1	Desat1
3R_8268506_SNP	-0.01469	0.003168	8.027e-06	iarea1	Desat1
3R_8270382_SNP	-0.01469	0.003168	8.027e-06	iarea1	Desat1
3R_8276518_SNP	-0.01469	0.003168	8.027e-06	iarea1	CG18549
3R_8277305_SNP	-0.01469	0.003168	8.027e-06	iarea1	CG18549
3R_8277667_SNP	-0.01472	0.00317	7.843e-06	iarea1	CG18549
3R_8279263_SNP	-0.01466	0.003168	8.397e-06	iarea1	CG18549
3R_8285466_SNP	-0.01469	0.003168	8.027e-06	iarea1	CG5961
3R_8286701_SNP	-0.01465	0.003168	8.386e-06	iarea1	CG12267
3R_8346578_SNP	-0.01469	0.003168	8.027e-06	iarea1	Octbeta3R
3R_8348763_SNP	-0.01469	0.003168	8.027e-06	iarea1	Octbeta3R
3R_8350637_SNP	-0.01469	0.003168	8.027e-06	iarea1	Octbeta3R
3R_8351986_SNP	-0.0147	0.003178	8.39e-06	iarea1	Octbeta3R
3R_8354088_SNP	-0.01469	0.003196	9.7e-06	iarea1	Hug
3R_8363246_SNP	-0.01469	0.003168	8.027e-06	iarea1	Octbeta3R
3R_8370042_SNP	-0.01469	0.003168	8.027e-06	iarea1	Octbeta3R
3R_8370156_SNP	-0.01469	0.003168	8.027e-06	iarea1	Octbeta3R
3R_8373463_SNP	-0.01469	0.00318	8.638e-06	iarea1	Octbeta3R
3R_8379729_SNP	-0.01228	0.002601	5.91e-06	iarea1	Octbeta2R
3R_8379928_SNP	-0.01469	0.003168	8.027e-06	iarea1	Octbeta2R
3R_8381980_SNP	-0.01469	0.003168	8.027e-06	iarea1	Octbeta2R
3R_8382455_SNP	-0.01469	0.003168	8.027e-06	iarea1	Octbeta2R
3R_8383302_SNP	-0.01469	0.003168	8.027e-06	iarea1	Octbeta2R
3R_8384358_SNP	-0.01221	0.002604	6.607e-06	iarea1	Octbeta2R
3R_8384423_SNP	-0.01469	0.003168	8.027e-06	iarea1	Octbeta2R
3R_8384643_SNP	-0.01469	0.003168	8.027e-06	iarea1	Octbeta2R
3R_8385452_SNP	-0.01458	0.003144	8.157e-06	iarea1	Octbeta2R
3R_8385456_SNP	-0.01458	0.003144	8.157e-06	iarea1	Octbeta2R
3R_8385461_MNP	-0.01459	0.003135	7.514e-06	iarea1	Octbeta2R
3R_8385467_SNP	-0.01459	0.003135	7.514e-06	iarea1	Octbeta2R
3R_8385469_SNP	-0.01455	0.00313	7.722e-06	iarea1	Octbeta2R
3R_8385470_SNP	-0.01459	0.003135	7.514e-06	iarea1	Octbeta2R
3R_8385472_SNP	-0.01461	0.00314	7.591e-06	iarea1	Octbeta2R
3R_8390037_SNP	-0.01224	0.002577	5.011e-06	iarea1	Octbeta2R
3R_8393821_SNP	-0.01469	0.003168	8.027e-06	iarea1	Octbeta2R
3R_8395434_SNP	-0.01463	0.003143	7.454e-06	iarea1	Octbeta2R
3R_8396688_DEL	-0.01469	0.003168	8.027e-06	iarea1	Octbeta2R
3R_8398072_SNP	-0.01469	0.003168	8.027e-06	iarea1	Octbeta2R
3R_8401038_SNP	-0.01467	0.003158	8.028e-06	iarea1	Octbeta2R
3R_8405672_SNP	-0.01469	0.003168	8.027e-06	iarea1	Octbeta2R
3R_8407095_SNP	-0.01229	0.002588	4.93e-06	iarea1	Octbeta2R
3R_8408178_SNP	-0.01468	0.00318	8.692e-06	iarea1	Octbeta2R
3R_8408728_SNP	-0.01223	0.002611	6.746e-06	iarea1	Octbeta2R
3R_8410983_SNP	-0.01468	0.00318	8.692e-06	iarea1	Octbeta2R
3R_8411362_SNP	-0.01468	0.00318	8.692e-06	iarea1	Octbeta2R
3R_8411401_SNP	-0.01468	0.00318	8.692e-06	iarea1	Octbeta2R
3R_8412569_SNP	-0.01469	0.003168	8.027e-06	iarea1	Octbeta2R
3R_8412607_SNP	-0.01469	0.003168	8.027e-06	iarea1	Octbeta2R
3R_8413990_SNP	-0.01468	0.00318	8.692e-06	iarea1	Octbeta2R
3R_8421037_SNP	-0.01471	0.003201	9.753e-06	iarea1	Octbeta2R
3R_8423770_SNP	-0.01469	0.003191	9.337e-06	iarea1
3R_8427030_SNP	-0.01469	0.003168	8.027e-06	iarea1
3R_8428709_SNP	-0.01223	0.002577	5.064e-06	iarea1
3R_8428866_SNP	-0.01225	0.002584	5.298e-06	iarea1
3R_8428880_SNP	-0.01223	0.00257	4.818e-06	iarea1
3R_8429132_SNP	-0.01464	0.003119	6.453e-06	iarea1
3R_8429173_SNP	-0.0122	0.002564	4.845e-06	iarea1
3R_8429188_SNP	-0.01224	0.002567	4.646e-06	iarea1
3R_8429199_SNP	-0.01219	0.002557	4.643e-06	iarea1
3R_8429667_SNP	-0.01463	0.003143	7.454e-06	iarea1
3R_8430698_SNP	-0.01472	0.00317	7.843e-06	iarea1
3R_8430892_SNP	-0.01469	0.003168	8.027e-06	iarea1
3R_8431706_SNP	-0.01469	0.003168	8.027e-06	iarea1
3R_8435495_SNP	-0.01469	0.003168	8.027e-06	iarea1
3R_8445086_SNP	-0.01469	0.003168	8.027e-06	iarea1	CR44942
3R_8445697_SNP	-0.01232	0.002592	4.926e-06	iarea1	CR44942
3R_8447714_SNP	-0.01468	0.003179	8.708e-06	iarea1
3R_8448076_SNP	-0.01463	0.003143	7.454e-06	iarea1
3R_8448090_SNP	-0.01463	0.003143	7.454e-06	iarea1
3R_8448095_SNP	-0.01463	0.003143	7.454e-06	iarea1
3R_8448098_SNP	-0.01463	0.003143	7.454e-06	iarea1
3R_8448099_SNP	-0.01463	0.003143	7.454e-06	iarea1
3R_8448102_DEL	-0.01466	0.003144	7.219e-06	iarea1
3R_8448166_SNP	-0.01463	0.003143	7.454e-06	iarea1
3R_8448321_SNP	-0.01469	0.003168	8.027e-06	iarea1
3R_8448768_SNP	-0.01469	0.003168	8.027e-06	iarea1	Vha55
3R_8454900_SNP	-0.01469	0.003168	8.027e-06	iarea1	Snx3
3R_8456924_SNP	-0.01471	0.003165	7.937e-06	iarea1	Not10
3R_8458812_SNP	-0.01469	0.003168	8.027e-06	iarea1	Not10
3R_8458891_SNP	-0.01468	0.003178	8.704e-06	iarea1	Not10
3R_8458978_SNP	-0.01469	0.003168	8.027e-06	iarea1	CG18530
3R_8459865_SNP	-0.01469	0.003168	8.027e-06	iarea1	CG18530
3R_8460215_SNP	-0.01472	0.003169	7.764e-06	iarea1	CG18530
3R_8460230_SNP	-0.01472	0.003169	7.764e-06	iarea1	CG18530
3R_8460486_SNP	-0.01472	0.003169	7.764e-06	iarea1	CG18530
3R_8463380_SNP	-0.01469	0.003168	8.027e-06	iarea1	CG11600
3R_8500036_SNP	-0.01472	0.003182	8.446e-06	iarea1	CG6188
3R_8526624_SNP	-0.01469	0.003168	8.027e-06	iarea1	Past1
3R_8531238_DEL	-0.01469	0.003168	8.027e-06	iarea1	CG12279
3R_8543666_SNP	-0.01468	0.00318	8.692e-06	iarea1	Men
3R_8556065_SNP	-0.0147	0.00318	8.787e-06	iarea1
3R_8558556_SNP	-0.01232	0.002598	5.193e-06	iarea1
3R_8561843_SNP	-0.01471	0.003182	8.507e-06	iarea1
3R_8564428_SNP	-0.01471	0.003182	8.507e-06	iarea1	CG5724
3R_8569264_SNP	-0.01471	0.003182	8.507e-06	iarea1	CG5999
3R_8569543_SNP	-0.01468	0.00318	8.692e-06	iarea1	CG5999
3R_8570966_SNP	-0.01468	0.00318	8.692e-06	iarea1	beat-Vc
3R_8571680_SNP	-0.01203	0.002572	7.15e-06	iarea1	beat-Vc
3R_8572664_SNP	-0.01469	0.003191	9.259e-06	iarea1	beat-Vc
3R_8572907_SNP	-0.01468	0.00318	8.692e-06	iarea1	beat-Vc
3R_8573910_SNP	-0.01468	0.00318	8.692e-06	iarea1	beat-Vc
3R_8576338_SNP	-0.01468	0.00318	8.692e-06	iarea1	beat-Vc
3R_8577082_SNP	-0.01468	0.00318	8.692e-06	iarea1	beat-Vc
3R_8581782_SNP	-0.01468	0.00318	8.692e-06	iarea1	beat-Vc
3R_8581992_SNP	-0.01472	0.003178	8.265e-06	iarea1	beat-Vc
3R_8582112_SNP	-0.01468	0.00318	8.692e-06	iarea1	beat-Vc
3R_8584553_SNP	-0.01468	0.00318	8.692e-06	iarea1	beat-Vc
3R_8588646_SNP	-0.01468	0.00318	8.692e-06	iarea1	beat-Vc
3R_8594144_SNP	-0.01467	0.00319	9.43e-06	iarea1	beat-Vc
3R_8594387_INS	-0.01469	0.003193	9.475e-06	iarea1	beat-Vc
3R_8596102_SNP	-0.01468	0.00318	8.692e-06	iarea1	beat-Vc
3R_8600330_SNP	-0.01469	0.003168	8.027e-06	iarea1	beat-Vc
3R_8601674_SNP	-0.01472	0.003166	7.572e-06	iarea1	beat-Vc
3R_8616874_SNP	-0.01477	0.003166	7.337e-06	iarea1
3R_8623989_SNP	-0.0147	0.003189	9.228e-06	iarea1
3R_8640709_SNP	-0.01475	0.003172	7.67e-06	iarea1	CG31345
3R_13110885_SNP	-0.009055	0.001875	3.65e-06	iarea1	CG31419
3R_13139061_SNP	-0.007722	0.001617	4.694e-06	iarea1
3R_17874621_INS	-0.01247	0.002604	4.379e-06	iarea1	how
3R_17887142_SNP	-0.01469	0.003168	8.027e-06	iarea1	how
3R_17887333_SNP	-0.01469	0.003186	9.085e-06	iarea1	how
3R_17887826_DEL	-0.01469	0.003168	8.027e-06	iarea1	how
3R_17888722_SNP	-0.01469	0.003168	8.027e-06	iarea1	how
3R_19720133_SNP	-0.01473	0.003179	8.306e-06	iarea1	sba
X_1931082_SNP	-0.005599	0.001179	5.072e-06	iarea1	Actn
X_2823778_SNP	-0.0159	0.003127	1.157e-06	iarea1	kirre
X_2824299_SNP	-0.01586	0.003141	1.371e-06	iarea1	CG32793
X_2857262_SNP	-0.008532	0.00185	9.046e-06	iarea1	kirre
X_2866799_SNP	-0.01583	0.003134	1.407e-06	iarea1	kirre
X_2883124_SNP	-0.0159	0.003127	1.157e-06	iarea1	kirre
X_2911242_SNP	-0.01589	0.003137	1.272e-06	iarea1	kirre
X_2914323_SNP	-0.01589	0.003137	1.272e-06	iarea1	kirre
X_2925910_SNP	-0.0159	0.003127	1.157e-06	iarea1	kirre
X_2925995_SNP	-0.01199	0.002598	8.689e-06	iarea1	kirre
X_2926031_SNP	-0.006952	0.00146	4.83e-06	iarea1	kirre
X_2926190_SNP	-0.01588	0.003151	1.441e-06	iarea1	kirre
X_2926734_SNP	-0.008715	0.001687	8.146e-07	iarea1	kirre
X_2935986_SNP	-0.01517	0.003032	1.681e-06	iarea1	kirre
X_2967539_SNP	-0.0159	0.003127	1.157e-06	iarea1	kirre
X_2979489_SNP	-0.01585	0.003114	1.133e-06	iarea1	kirre
X_2998641_SNP	-0.01199	0.002606	9.378e-06	iarea1	kirre
X_2998701_DEL	-0.012	0.002597	8.622e-06	iarea1	kirre
X_2998720_SNP	-0.012	0.002607	9.213e-06	iarea1	kirre
X_3006868_SNP	-0.01596	0.003002	4.343e-07	iarea1	kirre
X_6379540_SNP	-0.01508	0.003155	4.388e-06	iarea1	CG42340
X_10652746_SNP	-0.01508	0.003155	4.388e-06	iarea1
X_10722735_SNP	-0.01508	0.003155	4.388e-06	iarea1
X_10807588_SNP	-0.01508	0.003155	4.388e-06	iarea1	CG43901
X_10807697_SNP	-0.01508	0.003155	4.388e-06	iarea1	CG43901
X_10807701_SNP	-0.01508	0.003155	4.388e-06	iarea1	CG43901
X_10807705_SNP	-0.01508	0.003155	4.388e-06	iarea1	CG43901
X_10842248_SNP	-0.01228	0.002588	5.033e-06	iarea1	Myo10A
X_10862976_SNP	-0.01495	0.003171	6.098e-06	iarea1	CG42339
X_10869493_SNP	-0.01502	0.003127	3.973e-06	iarea1	CG42339
X_10880555_SNP	-0.01508	0.003155	4.388e-06	iarea1	CG42339
X_10889486_SNP	-0.01511	0.003158	4.311e-06	iarea1	CG42339
X_11442141_SNP	-0.01508	0.003155	4.388e-06	iarea1	Drak
X_11447222_SNP	-0.01233	0.002586	4.616e-06	iarea1	Drak
X_11514210_SNP	-0.01503	0.003175	5.403e-06	iarea1	Met
X_11555583_SNP	-0.0151	0.003161	4.426e-06	iarea1	Ptp10D
X_11608919_SNP	-0.01508	0.003155	4.388e-06	iarea1	Amun
X_11624120_SNP	-0.01511	0.003154	4.184e-06	iarea1	inaF-B
X_11624123_DEL	-0.01508	0.003155	4.388e-06	iarea1	inaF-A
X_11657539_SNP	-0.01507	0.003162	4.864e-06	iarea1	CG9360
X_11670106_SNP	-0.01508	0.003155	4.388e-06	iarea1	dy
X_11678573_SNP	-0.01511	0.003128	3.577e-06	iarea1
X_11685747_SNP	-0.01508	0.003167	4.734e-06	iarea1	Karl
X_13199598_SNP	-0.01506	0.003162	4.738e-06	iarea1	CR45018
X_13200509_SNP	-0.01509	0.003164	4.632e-06	iarea1	IP3K2
X_13200565_SNP	-0.0151	0.003173	4.856e-06	iarea1	CR45018
X_16143471_DEL	-0.01469	0.003188	9.051e-06	iarea1
X_16909528_DEL	-0.01503	0.003164	5.03e-06	iarea1	CG45002
X_16909546_INS	-0.01506	0.003176	5.208e-06	iarea1	CG45002
X_16909556_INS	-0.01507	0.003166	4.781e-06	iarea1	CG45002
X_16909558_SNP	-0.01512	0.003142	3.807e-06	iarea1	CG45002
X_16970511_INS	-0.0159	0.003127	1.157e-06	iarea1	CG8949
X_16993801_SNP	-0.01593	0.003144	1.278e-06	iarea1	CG4991
X_16994072_SNP	-0.01591	0.003135	1.212e-06	iarea1	CG4991
X_16994713_SNP	-0.01592	0.003152	1.368e-06	iarea1	CG4991
X_17777234_SNP	-0.00865	0.001872	8.708e-06	iarea1	mnb
X_19753688_SNP	-0.0159	0.003127	1.157e-06	iarea1	CG15618
2L_1239660_SNP	0.008036	0.001703	5.897e-06	iarea2	CG5397
2L_1779203_SNP	-0.007936	0.001651	4.872e-06	iarea2
2L_3437649_SNP	-0.006013	0.001203	1.873e-06	iarea2
2L_3823593_SNP	0.02069	0.004336	4.641e-06	iarea2
2L_3980594_SNP	-0.01537	0.003231	4.982e-06	iarea2	fred
2L_4178280_SNP	-0.01808	0.003687	2.647e-06	iarea2
2L_4906347_SNP	-0.01726	0.003673	6.619e-06	iarea2	CG2837
2L_5495174_SNP	-0.01562	0.003335	7.973e-06	iarea2
2L_5495184_SNP	-0.01562	0.003335	7.973e-06	iarea2
2L_9111772_SNP	0.01145	0.002474	8.601e-06	iarea2	Or30a
2L_9125470_SNP	0.01147	0.002422	5.456e-06	iarea2	CG32982
2L_9770815_SNP	-0.01661	0.003436	5.158e-06	iarea2	ppk18
2L_11315011_SNP	0.0209	0.004539	9.225e-06	iarea2
2L_15469662_SNP	-0.007077	0.001516	7.297e-06	iarea2	CR45353
2L_17319248_SNP	-0.01514	0.003292	9.634e-06	iarea2	CR45696
2L_17334795_DEL	-0.02499	0.004571	2.166e-07	iarea2
2L_19597538_SNP	-0.01428	0.002662	3.336e-07	iarea2	Lar
2L_19598185_SNP	-0.01468	0.002645	1.44e-07	iarea2	Lar
2L_19598187_SNP	-0.01544	0.002899	4.046e-07	iarea2	Lar
2L_20100066_SNP	-0.01731	0.003228	3.287e-07	iarea2	Kua
2L_20100111_SNP	-0.01731	0.003228	3.287e-07	iarea2	Kua
2L_20100117_SNP	-0.01727	0.003233	3.628e-07	iarea2	Kua
2L_20100202_SNP	-0.01275	0.002698	5.469e-06	iarea2	Kua
2R_1404765_INS	-0.01766	0.003754	6.191e-06	iarea2	CG30438
2R_1404766_DEL	-0.01766	0.003754	6.191e-06	iarea2	CG30438
2R_3451368_SNP	-0.02482	0.004533	1.996e-07	iarea2	Corin
2R_8518514_SNP	-0.01781	0.003801	6.518e-06	iarea2	muskelin
2R_8518828_SNP	-0.01785	0.003797	6.111e-06	iarea2	muskelin
2R_8520970_SNP	-0.01777	0.003781	6.173e-06	iarea2	CG33792
2R_8522017_SNP	-0.01784	0.003801	6.327e-06	iarea2	CG33671
2R_8523165_SNP	-0.0178	0.003799	6.52e-06	iarea2	CG33671
2R_8523500_SNP	-0.01783	0.003788	5.98e-06	iarea2	CG33672
2R_8523506_SNP	-0.01783	0.003788	5.98e-06	iarea2	CG33672
2R_8524088_SNP	-0.01783	0.003788	5.98e-06	iarea2	Iswi
2R_8530466_SNP	-0.01783	0.003788	5.98e-06	iarea2	CG8785
2R_8530480_SNP	-0.01783	0.003788	5.98e-06	iarea2	CG8785
2R_8530510_SNP	-0.01783	0.003788	5.98e-06	iarea2	CG8785
2R_8531341_SNP	-0.01783	0.003788	5.98e-06	iarea2	CG8785
2R_8533192_SNP	-0.01789	0.00378	5.385e-06	iarea2	CG8785
2R_8533304_SNP	-0.01781	0.0038	6.525e-06	iarea2	CG8785
2R_8534414_SNP	-0.01848	0.003766	2.506e-06	iarea2	CG8785
2R_8534418_SNP	-0.01848	0.003766	2.506e-06	iarea2	CG8785
2R_8534435_SNP	-0.01659	0.003271	1.245e-06	iarea2	CG8785
2R_8534439_SNP	-0.01441	0.00295	2.802e-06	iarea2	CG8785
2R_8534470_SNP	-0.01306	0.002697	3.352e-06	iarea2	CG8785
2R_8534590_DEL	-0.01848	0.003766	2.506e-06	iarea2	CG8785
2R_8537126_SNP	-0.02491	0.004509	1.54e-07	iarea2
2R_8537557_DEL	-0.02465	0.004392	1.06e-07	iarea2
2R_8538032_SNP	-0.0249	0.004525	1.715e-07	iarea2	CG8778
2R_8538667_SNP	-0.0204	0.003695	1.562e-07	iarea2	CG8778
2R_8538668_SNP	-0.02044	0.003702	1.594e-07	iarea2	CG8778
2R_8538674_SNP	-0.0204	0.003695	1.562e-07	iarea2	CG8778
2R_8538796_SNP	-0.0204	0.003695	1.562e-07	iarea2	CG8778
2R_8538896_SNP	-0.02491	0.004509	1.54e-07	iarea2	CG8778
2R_8539914_SNP	-0.02491	0.004509	1.54e-07	iarea2	CG8778
2R_8540020_SNP	-0.02491	0.004509	1.54e-07	iarea2	CG8778
2R_8540777_SNP	-0.02491	0.004509	1.54e-07	iarea2	ZnT49B
2R_8541253_DEL	-0.02491	0.004509	1.54e-07	iarea2	ZnT49B
2R_8542520_SNP	-0.02491	0.004509	1.54e-07	iarea2	ZnT49B
2R_8542896_SNP	-0.02491	0.004509	1.54e-07	iarea2	ZnT49B
2R_8542945_SNP	-0.02491	0.004509	1.54e-07	iarea2	ZnT49B
2R_8542961_SNP	-0.0249	0.004525	1.715e-07	iarea2	ZnT49B
2R_8542975_SNP	-0.02491	0.004509	1.54e-07	iarea2	ZnT49B
2R_8998567_SNP	-0.0239	0.003697	1.69e-08	iarea2	CG13325
2R_11921254_INS	-0.01252	0.002726	9.778e-06	iarea2	SP2353
2R_14004915_SNP	-0.02009	0.003664	1.902e-07	iarea2	stau
2R_14157526_SNP	0.01372	0.002959	8.067e-06	iarea2
2R_14157971_SNP	0.01772	0.003777	6.456e-06	iarea2
2R_14192475_SNP	0.0129	0.002711	4.902e-06	iarea2	sbb
2R_14544600_SNP	0.01456	0.002961	2.458e-06	iarea2	SP2637
2R_15758680_SNP	-0.01364	0.002975	9.995e-06	iarea2
2R_17448046_SNP	-0.02481	0.004523	1.923e-07	iarea2	CG10440
2R_17673721_SNP	-0.01759	0.003796	8.115e-06	iarea2
2R_19553891_SNP	0.009209	0.001893	3.439e-06	iarea2	Pde8
2R_19553902_SNP	0.009544	0.001991	4.751e-06	iarea2	Pde8
2R_20147738_SNP	-0.02613	0.004708	9.769e-07	iarea2	CG3376
2R_20158241_SNP	0.01766	0.003552	7.633e-06	iarea2
3L_1346857_INS	-0.02027	0.003714	2.218e-07	iarea2	Ptp61F
3L_1906434_SNP	-0.01925	0.003752	9.432e-07	iarea2	CG1887
3L_2646080_SNP	-0.005814	0.001083	3.319e-07	iarea2	CG1143
3L_2647596_SNP	-0.01038	0.002247	8.599e-06	iarea2	CG1143
3L_2647602_SNP	-0.01172	0.002529	8.15e-06	iarea2	CG1143
3L_2647606_SNP	-0.01044	0.002242	7.367e-06	iarea2	CG1143
3L_2731787_SNP	-0.02501	0.004542	1.75e-07	iarea2	Mrtf
3L_4695935_DEL	-0.02491	0.004509	1.54e-07	iarea2	RhoGEF64C
3L_7479975_SNP	-0.005102	0.001104	8.821e-06	iarea2	mthl6
3L_7950336_SNP	-0.02493	0.004532	1.763e-07	iarea2
3L_9491973_SNP	-0.01851	0.003776	2.598e-06	iarea2	path
3L_9492077_SNP	-0.01572	0.003285	4.23e-06	iarea2	path
3L_9835799_SNP	-0.02493	0.004527	1.718e-07	iarea2	RasGAP1
3L_9838590_SNP	-0.02491	0.004509	1.54e-07	iarea2	RasGAP1
3L_9838828_SNP	-0.02491	0.004509	1.54e-07	iarea2	RasGAP1
3L_9839228_SNP	-0.02491	0.004509	1.54e-07	iarea2	RasGAP1
3L_9839741_SNP	-0.02485	0.004616	3.401e-07	iarea2	RasGAP1
3L_10247812_SNP	-0.01868	0.003727	1.698e-06	iarea2
3L_10894245_DEL	-0.01273	0.002508	1.259e-06	iarea2
3L_11302249_DEL	-0.02505	0.004496	1.282e-07	iarea2
3L_16691756_SNP	-0.0249	0.004523	1.715e-07	iarea2	Lasp
3L_16693657_SNP	-0.0249	0.004525	1.715e-07	iarea2	Lasp
3L_16871922_SNP	-0.02491	0.004509	1.54e-07	iarea2	CG32170
3L_16998311_DEL	-0.01049	0.002115	2.018e-06	iarea2	CG3764
3R_4320361_SNP	-0.02497	0.004494	1.342e-07	iarea2
3R_4332137_INS	-0.01355	0.002669	1.227e-06	iarea2
3R_4332140_INS	-0.0135	0.002671	1.356e-06	iarea2
3R_4340520_SNP	-0.009753	0.00187	6.868e-07	iarea2
3R_4340725_SNP	-0.008459	0.001703	2.822e-06	iarea2
3R_4342921_SNP	-0.008002	0.001712	7.284e-06	iarea2	CG11737
3R_4596912_MNP	-0.01233	0.00268	9.681e-06	iarea2	CG8236
3R_4596928_SNP	-0.01371	0.002914	6.192e-06	iarea2	CG13318
3R_4596929_SNP	-0.01229	0.002674	9.743e-06	iarea2	CG13318
3R_4596938_SNP	-0.01238	0.002655	7.486e-06	iarea2	CG13318
3R_4596948_SNP	-0.01119	0.002325	3.917e-06	iarea2	CG13318
3R_4934321_SNP	-0.01063	0.00213	1.803e-06	iarea2	pum
3R_4934322_SNP	-0.01049	0.002106	1.844e-06	iarea2	pum
3R_5984490_SNP	-0.02494	0.00452	1.61e-07	iarea2	Invadolysin
3R_5984531_SNP	-0.02494	0.00452	1.61e-07	iarea2	Invadolysin
3R_5986371_SNP	-0.01778	0.003813	7.251e-06	iarea2	CG6254
3R_12472104_SNP	-0.01734	0.003233	3.311e-07	iarea2	CG10324
3R_12971257_SNP	-0.009205	0.00195	5.649e-06	iarea2	m-cup
3R_12971260_DEL	-0.009205	0.00195	5.649e-06	iarea2	m-cup
3R_16485752_SNP	-0.005731	0.001106	7.989e-07	iarea2	Nep4
3R_16485754_DEL	-0.005695	0.001096	7.439e-07	iarea2	Nep4
3R_16485801_INS	-0.005688	0.001198	6.004e-06	iarea2	Nep4
3R_16485807_SNP	-0.005733	0.001162	2.664e-06	iarea2	Nep4
3R_18746227_SNP	-0.006889	0.001482	7.975e-06	iarea2	klg
3R_19217624_SNP	0.007063	0.00151	6.945e-06	iarea2
3R_24353994_SNP	0.0083	0.001721	3.667e-06	iarea2	Ppn
3R_24829701_SNP	0.006238	0.001237	1.501e-06	iarea2	wat
3R_24829722_SNP	0.00572	0.001168	2.852e-06	iarea2	wat
3R_24829734_SNP	0.005921	0.001184	1.811e-06	iarea2	wat
3R_25293532_INS	0.01536	0.003331	9.204e-06	iarea2	Ptp99A
3R_25459495_SNP	0.01922	0.003732	9.423e-07	iarea2	Dop1R2
3R_25461523_SNP	0.0193	0.003725	7.577e-07	iarea2	Dop1R2
3R_25462663_SNP	0.01935	0.003724	7.064e-07	iarea2	Dop1R2
3R_26321582_SNP	-0.005359	0.00116	8.929e-06	iarea2	PH4alphaMP
3R_26361338_SNP	0.009883	0.002031	3.061e-06	iarea2	tmod
3R_26429828_SNP	0.01917	0.003963	6.518e-06	iarea2	CG31021
3R_26618541_SNP	0.006548	0.001261	8.126e-07	iarea2	wts
3R_27100391_DEL	0.01022	0.002137	4.44e-06	iarea2
3R_27102051_SNP	0.0153	0.002905	5.151e-07	iarea2
3R_27104450_SNP	0.01268	0.00271	6.806e-06	iarea2
3R_27114165_SNP	0.01268	0.00271	6.806e-06	iarea2
3R_27115371_SNP	0.01269	0.002709	6.78e-06	iarea2
3R_27117440_SNP	0.01256	0.002722	8.887e-06	iarea2
3R_27120217_SNP	0.01375	0.002695	1.105e-06	iarea2
3R_27121018_SNP	0.01362	0.002965	9.646e-06	iarea2
3R_27122956_SNP	0.01362	0.002965	9.646e-06	iarea2
3R_27122961_SNP	0.01719	0.003265	5.39e-07	iarea2
3R_27123048_SNP	0.01366	0.00297	9.489e-06	iarea2
3R_27125014_SNP	0.01132	0.002371	4.543e-06	iarea2
3R_27125093_SNP	0.0113	0.002379	5.061e-06	iarea2
3R_27125777_SNP	0.01128	0.002376	5.07e-06	iarea2
3R_27127740_SNP	0.01017	0.002036	1.75e-06	iarea2	CG11340
3R_27128046_SNP	0.01062	0.002136	1.976e-06	iarea2	CG11340
3R_27128427_SNP	0.01417	0.002674	4.45e-07	iarea2	CG11340
3R_27129738_SNP	0.01026	0.002143	4.275e-06	iarea2	CG11340
3R_27131920_SNP	0.01208	0.002525	4.298e-06	iarea2	CG11340
3R_27136333_SNP	0.01572	0.002909	2.799e-07	iarea2	CG34347
3R_27136626_SNP	0.009307	0.001969	5.607e-06	iarea2	CG34347
3R_27136665_SNP	0.009417	0.001959	3.897e-06	iarea2	CG34347
3R_27140620_SNP	0.01131	0.002365	4.323e-06	iarea2	CG34347
3R_27146681_SNP	-0.005792	0.00115	1.495e-06	iarea2	CG34347
3R_27378475_SNP	0.01928	0.003737	8.275e-07	iarea2	nyo
X_2926031_SNP	-0.01015	0.002134	4.884e-06	iarea2	kirre
X_2926734_SNP	-0.01203	0.002525	4.724e-06	iarea2	kirre
X_2935986_SNP	-0.02493	0.004536	1.807e-07	iarea2	kirre
X_3035757_SNP	0.009859	0.001854	4.023e-07	iarea2	N
X_3035763_DEL	0.01003	0.001874	3.761e-07	iarea2	N
X_3201075_SNP	-0.01591	0.003278	3.194e-06	iarea2	dnc
X_3218408_SNP	-0.01862	0.003767	2.175e-06	iarea2	dnc
X_5432496_SNP	0.01783	0.003808	6.683e-06	iarea2	Vsx2
X_6379540_SNP	-0.02491	0.004509	1.54e-07	iarea2	CG42340
X_7010682_SNP	-0.02489	0.004173	1.339e-07	iarea2
X_7010683_SNP	-0.02489	0.004173	1.339e-07	iarea2
X_7010698_SNP	-0.02412	0.00464	2.063e-06	iarea2
X_7010699_SNP	-0.02412	0.00464	2.063e-06	iarea2
X_8156849_SNP	-0.005299	0.001134	7.029e-06	iarea2	CG1632
X_8156863_SNP	-0.005148	0.001106	7.522e-06	iarea2	CG1632
X_8156894_INS	-0.005515	0.001124	2.585e-06	iarea2	CG1632
X_10443026_SNP	0.006486	0.001339	4.085e-06	iarea2	spri
X_10652746_SNP	-0.02491	0.004509	1.54e-07	iarea2
X_10722735_SNP	-0.02491	0.004509	1.54e-07	iarea2
X_10807588_SNP	-0.02491	0.004509	1.54e-07	iarea2	CG43901
X_10807697_SNP	-0.02491	0.004509	1.54e-07	iarea2	CG43901
X_10807701_SNP	-0.02491	0.004509	1.54e-07	iarea2	CG43901
X_10807705_SNP	-0.02491	0.004509	1.54e-07	iarea2	CG43901
X_10842248_SNP	-0.01957	0.003727	5.454e-07	iarea2	Myo10A
X_10862976_SNP	-0.0249	0.004495	1.597e-07	iarea2	CG42339
X_10869493_SNP	-0.0248	0.004432	1.113e-07	iarea2	CG42339
X_10880555_SNP	-0.02491	0.004509	1.54e-07	iarea2	CG42339
X_10889486_SNP	-0.02494	0.004521	1.624e-07	iarea2	CG42339
X_11308121_SNP	0.01547	0.003335	9.667e-06	iarea2	Gr10a
X_11442141_SNP	-0.02491	0.004509	1.54e-07	iarea2	Drak
X_11447222_SNP	-0.0175	0.003799	9.018e-06	iarea2	Drak
X_11514210_SNP	-0.02485	0.004507	1.678e-07	iarea2	Met
X_11555583_SNP	-0.0249	0.004524	1.716e-07	iarea2	Ptp10D
X_11608919_SNP	-0.02491	0.004509	1.54e-07	iarea2	Amun
X_11624120_SNP	-0.02497	0.004497	1.364e-07	iarea2	inaF-B
X_11624123_DEL	-0.02491	0.004509	1.54e-07	iarea2	inaF-A
X_11657539_SNP	-0.02489	0.004614	3.023e-07	iarea2	CG9360
X_11670106_SNP	-0.02491	0.004509	1.54e-07	iarea2	dy
X_11676243_DEL	-0.01495	0.002939	1.164e-06	iarea2
X_11678573_SNP	-0.02479	0.004468	1.437e-07	iarea2
X_11682042_SNP	-0.01988	0.003715	3.433e-07	iarea2	Karl
X_11682043_INS	-0.01988	0.003715	3.433e-07	iarea2	Karl
X_11682046_INS	-0.01988	0.003715	3.433e-07	iarea2	Karl
X_11685747_SNP	-0.02493	0.004522	1.645e-07	iarea2	Karl
X_13199598_SNP	-0.0249	0.004524	1.716e-07	iarea2	CR45018
X_13200509_SNP	-0.02491	0.00454	1.874e-07	iarea2	IP3K2
X_13200565_SNP	-0.02499	0.004522	1.579e-07	iarea2	CR45018
X_13214416_SNP	0.01542	0.003295	6.635e-06	iarea2	IP3K2
X_13214424_SNP	0.01542	0.003295	6.635e-06	iarea2	IP3K2
X_13214432_SNP	0.01542	0.003307	7.207e-06	iarea2	IP3K2
X_13214447_SNP	0.01542	0.003295	6.635e-06	iarea2	IP3K2
X_13214478_SNP	0.01553	0.003312	6.754e-06	iarea2	IP3K2
X_13214486_SNP	0.01553	0.003312	6.754e-06	iarea2	IP3K2
X_13393233_SNP	0.01928	0.003737	8.275e-07	iarea2	Neto
X_14169809_SNP	-0.01779	0.003738	4.792e-06	iarea2	na
X_14208544_SNP	0.0154	0.00313	2.468e-06	iarea2	betaNACtes2
X_14426733_SNP	0.01925	0.003743	9.021e-07	iarea2
X_14724700_SNP	-0.01409	0.002943	4.25e-06	iarea2	CG14408
X_14894889_SNP	-0.01554	0.003302	6.032e-06	iarea2	eag
X_15422778_SNP	0.007219	0.00154	6.566e-06	iarea2	Ac13E
X_15518672_SNP	0.0121	0.002513	3.832e-06	iarea2	sog
X_16909528_DEL	-0.02492	0.004557	2.067e-07	iarea2	CG45002
X_16909546_INS	-0.02494	0.004526	1.677e-07	iarea2	CG45002
X_16909556_INS	-0.02495	0.004511	1.503e-07	iarea2	CG45002
X_16909558_SNP	-0.02496	0.004504	1.438e-07	iarea2	CG45002
X_17159311_SNP	0.0192	0.003853	4e-06	iarea2	f
X_19305141_SNP	0.01634	0.003275	1.761e-06	iarea2	kek5
X_19310879_SNP	0.01424	0.002961	3.866e-06	iarea2	kek5
X_19421607_DEL	0.009606	0.002071	8.323e-06	iarea2	CoRest
X_19995797_SNP	-0.005003	0.001079	8.49e-06	iarea2
X_19995800_SNP	-0.005062	0.001091	8.423e-06	iarea2
X_21063578_SNP	-0.005459	0.001112	2.558e-06	iarea2	CG14579
X_21118224_SNP	0.01531	0.003299	7.843e-06	iarea2	CG32521
X_21138265_SNP	0.01928	0.003737	8.275e-07	iarea2	CG32521
X_21160839_SNP	0.007497	0.001524	2.4e-06	iarea2	CG1494
X_21160844_SNP	0.007554	0.001562	3.433e-06	iarea2	CG1494
2L_14689608_SNP	-0.01031	0.002224	8.368e-06	iarea3	osp
2L_17319573_SNP	-0.01438	0.003119	9.143e-06	iarea3	CR45696
2L_17324228_SNP	-0.01429	0.003085	8.429e-06	iarea3
2L_19597538_SNP	-0.01233	0.002543	3.332e-06	iarea3	Lar
2R_223246_SNP	-0.01364	0.002824	3.709e-06	iarea3	Gprk1
2R_3238864_SNP	-0.006535	0.001338	2.92e-06	iarea3	Dscam1
2R_3241206_DEL	-0.006992	0.001421	2.644e-06	iarea3	Dscam1
2R_4950454_SNP	0.006353	0.001351	6.442e-06	iarea3	ana
2R_8998567_SNP	-0.01851	0.003762	6.545e-06	iarea3	CG13325
2R_9147422_SNP	-0.005757	0.001102	6.573e-07	iarea3	CG42319
2R_9147435_SNP	-0.005597	0.001112	1.563e-06	iarea3	CG42319
2R_9147438_SNP	-0.005519	0.00111	2.022e-06	iarea3	CG42319
2R_9147482_SNP	-0.005291	0.001096	3.752e-06	iarea3	CG42319
2R_16289150_SNP	-0.006877	0.001491	9.195e-06	iarea3
3L_2537851_SNP	-0.007826	0.001582	2.145e-06	iarea3	Spn
3L_2646080_SNP	-0.006105	0.001011	1.412e-08	iarea3	CG1143
3L_7037026_SNP	-0.01448	0.003126	8.145e-06	iarea3	Mp
3L_9661315_SNP	0.007105	0.001485	4.344e-06	iarea3	fry
3L_9661317_SNP	0.007587	0.001582	4.103e-06	iarea3	fry
3L_9661340_SNP	0.00752	0.001475	1.115e-06	iarea3	fry
3L_11276715_SNP	0.006359	0.001335	4.824e-06	iarea3
3L_11276725_SNP	0.006359	0.001335	4.824e-06	iarea3
3L_12450024_SNP	0.008626	0.001863	8.225e-06	iarea3
3L_16202260_SNP	-0.005442	0.001114	2.946e-06	iarea3
3R_9959340_SNP	-0.01125	0.002184	9.001e-07	iarea3
3R_12970762_SNP	-0.0064	0.001373	7.385e-06	iarea3	m-cup
3R_12971257_SNP	-0.008859	0.001825	3.197e-06	iarea3	m-cup
3R_12971260_DEL	-0.008859	0.001825	3.197e-06	iarea3	m-cup
X_2926031_SNP	-0.009794	0.002028	3.609e-06	iarea3	kirre
X_2926734_SNP	-0.01158	0.002379	3.022e-06	iarea3	kirre
X_7620847_SNP	-0.005503	0.001198	9.729e-06	iarea3	NELF-B
X_11682042_SNP	-0.01675	0.003594	7.253e-06	iarea3	Karl
X_11682043_INS	-0.01675	0.003594	7.253e-06	iarea3	Karl
X_11682046_INS	-0.01675	0.003594	7.253e-06	iarea3	Karl
X_13623505_SNP	-0.009987	0.002134	6.727e-06	iarea3	g
X_21160839_SNP	0.007936	0.001413	1.006e-07	iarea3	CG1494
X_21160844_SNP	0.00782	0.001447	2.741e-07	iarea3	CG1494
2L_4306011_SNP	0.00213	0.0004492	6.05e-06	iarea4	tutl
2L_6150025_SNP	0.003087	0.0006449	4.271e-06	iarea4
2L_9562194_SNP	0.0009285	0.0002001	8.738e-06	iarea4	jp
2L_10653120_SNP	0.003599	0.0007762	8.223e-06	iarea4	CG17098
2L_15161217_SNP	0.001044	0.0002237	7.449e-06	iarea4	CR44770
2L_16582548_SNP	0.004815	0.001036	9.847e-06	iarea4	CG42389
2L_18784638_SNP	0.001607	0.0003418	7.147e-06	iarea4	ham
2L_22268553_SNP	0.004924	0.0009672	4.326e-06	iarea4
2L_22480601_SNP	0.003644	0.0007781	6.939e-06	iarea4
2L_22565289_SNP	0.003627	0.0007774	7.914e-06	iarea4	CG40006
2R_13259372_SNP	0.001776	0.0003744	5.16e-06	iarea4	mbl
2R_13731338_SNP	-0.0009581	0.0001891	1.31e-06	iarea4	olf186-F
2R_16359739_SNP	0.0009949	0.0002086	4.95e-06	iarea4	CG12484
2R_17058315_SNP	0.004768	0.0009932	9.251e-06	iarea4	LSm1
2R_17060713_SNP	0.001386	0.0002858	3.273e-06	iarea4	Xpd
2R_17267361_SNP	0.001169	0.000244	4.261e-06	iarea4	cv-2
2R_17267393_SNP	0.001234	0.0002287	2.975e-07	iarea4	cv-2
2R_18035777_SNP	0.003097	0.0006409	3.493e-06	iarea4	a
2R_18045512_SNP	0.001173	0.000247	5.033e-06	iarea4	a
2R_18055527_SNP	0.00212	0.0004242	1.687e-06	iarea4	a
2R_18055620_SNP	0.001783	0.0003598	2.105e-06	iarea4	a
2R_18278806_SNP	-0.0009565	0.0001918	1.901e-06	iarea4	CG13506
2R_19024849_SNP	0.001007	0.0001936	7.361e-07	iarea4
2R_19095149_SNP	0.002724	0.0005433	1.588e-06	iarea4
2R_19305449_SNP	0.00187	0.000405	8.78e-06	iarea4	CG9812
2R_19305478_SNP	0.00187	0.000405	8.78e-06	iarea4	CG9812
2R_19390586_SNP	0.0009874	0.0002106	6.697e-06	iarea4	CG13559
3L_413912_SNP	0.0009068	0.0001947	7.647e-06	iarea4
3L_413923_SNP	0.0009709	0.000199	2.974e-06	iarea4
3L_3547796_SNP	-0.001099	0.0002187	1.678e-06	iarea4	Eip63E
3L_4524822_INS	0.003022	0.0006496	7.595e-06	iarea4	Tie
3L_7390340_SNP	0.002679	0.0005584	4.05e-06	iarea4	CG32379
3L_9726588_SNP	0.0009446	0.0002	5.628e-06	iarea4	CG6749
3L_9726892_SNP	0.0009481	0.0001918	2.182e-06	iarea4	CG6749
3L_9726894_SNP	0.0009371	0.0001924	2.992e-06	iarea4	CG6749
3L_9726895_SNP	0.0009481	0.0001918	2.182e-06	iarea4	CG6749
3L_10833319_SNP	0.002001	0.0004278	6.739e-06	iarea4
3L_10833321_SNP	0.001928	0.000402	4.105e-06	iarea4
3L_10835049_SNP	0.001997	0.0004223	5.419e-06	iarea4
3L_12452864_SNP	0.003936	0.0007779	1.289e-06	iarea4
3L_13188702_SNP	0.002574	0.0005595	9.589e-06	iarea4
3L_15756995_SNP	0.002383	0.0005022	5.251e-06	iarea4
3L_16442415_SNP	0.001419	0.0003019	6.267e-06	iarea4	CG33158
3L_16482543_INS	0.003949	0.0007726	1.029e-06	iarea4	CG33158
3L_16549215_SNP	0.002522	0.0004971	1.241e-06	iarea4	CG4229
3L_18722242_SNP	0.00312	0.0006374	2.686e-06	iarea4
3L_19886690_SNP	0.003391	0.0006313	3.134e-07	iarea4	Su_Tpl_
3L_19889072_SNP	0.003391	0.0006313	3.134e-07	iarea4	CR32218
3L_19889966_SNP	0.003391	0.0006313	3.134e-07	iarea4	Su_Tpl_
3L_19890634_SNP	0.003391	0.0006313	3.134e-07	iarea4	Mi-2
3L_19892946_DEL	0.003394	0.0006379	4.118e-07	iarea4	Su_Tpl_
3L_19929738_SNP	0.003941	0.0007719	1.109e-06	iarea4
3L_19998300_SNP	0.003936	0.0007779	1.289e-06	iarea4	kug
3L_20001778_SNP	0.003946	0.000775	1.157e-06	iarea4	kug
3L_20152740_SNP	0.003925	0.0007757	1.293e-06	iarea4	CG42674
3L_20153205_SNP	0.002669	0.0005602	4.706e-06	iarea4	CG42674
3L_20955869_SNP	0.001113	0.000239	7.685e-06	iarea4	CG12983
3L_20955871_SNP	0.001129	0.0002391	5.957e-06	iarea4	CG12983
3L_22170852_SNP	0.001769	0.000365	3.464e-06	iarea4	olf413
3L_24407583_SNP	0.004048	0.0007341	1.009e-06	iarea4
3R_12397591_SNP	0.003936	0.0007779	1.289e-06	iarea4	CG14891
3R_12399840_SNP	0.003936	0.0007779	1.289e-06	iarea4	CG14903
3R_12404571_SNP	0.003936	0.0007779	1.289e-06	iarea4	Scp2
3R_12405710_SNP	0.003937	0.0007807	1.398e-06	iarea4	Scp2
3R_12406332_SNP	0.003391	0.0006313	3.134e-07	iarea4	Scp2
3R_14996270_SNP	0.002374	0.000505	6.192e-06	iarea4	sqz
3R_15072981_SNP	0.001768	0.0003632	3.034e-06	iarea4	CG5217
3R_15206390_SNP	0.001827	0.0003817	4.288e-06	iarea4	Ino80
3R_18390482_DEL	0.003087	0.0006423	3.89e-06	iarea4
3R_18390487_DEL	0.003084	0.0006442	4.255e-06	iarea4
3R_18390490_DEL	0.003084	0.0006442	4.255e-06	iarea4
3R_18390497_SNP	0.003084	0.0006442	4.255e-06	iarea4
3R_18390512_SNP	0.003084	0.0006442	4.255e-06	iarea4
3R_18390573_SNP	0.003087	0.0006423	3.89e-06	iarea4
3R_22077118_SNP	0.002587	0.0005624	9.358e-06	iarea4	CR42745
3R_23319759_SNP	0.003611	0.0007748	7.371e-06	iarea4
3R_24324974_SNP	0.003651	0.0007935	9.427e-06	iarea4	Dhc98D
3R_25783256_SNP	0.003916	0.0007824	1.683e-06	iarea4	TkR99D
3R_26475792_SNP	0.003154	0.00064	2.294e-06	iarea4	CG34433
3R_27457512_SNP	0.004816	0.0009966	5.925e-06	iarea4	kek6
X_2812185_SNP	0.00235	0.0005031	6.885e-06	iarea4	kirre
X_2849644_SNP	0.003027	0.0006443	6.164e-06	iarea4	rst
X_3082524_DEL	0.00313	0.0006427	2.974e-06	iarea4	dnc
X_3082641_SNP	0.003126	0.0006409	2.865e-06	iarea4	dnc
X_3094459_SNP	0.00316	0.0006242	1.292e-06	iarea4	dnc
X_3150691_SNP	0.002371	0.0004985	4.876e-06	iarea4	dnc
X_3157745_SNP	0.003126	0.0006409	2.865e-06	iarea4	dnc
X_3164968_SNP	0.003674	0.0007834	6.466e-06	iarea4	dnc
X_3171845_SNP	0.002694	0.0005579	3.527e-06	iarea4	dnc
X_3200329_SNP	0.003119	0.0006442	3.385e-06	iarea4	dnc
X_3343069_SNP	0.003129	0.0006454	3.299e-06	iarea4	CR44999
X_5617037_SNP	-0.0008864	0.0001845	4.035e-06	iarea4	CG32758
X_8754559_SNP	0.003923	0.000779	1.448e-06	iarea4	CG12075
X_13059180_SNP	0.001993	0.0004283	7.53e-06	iarea4	CG34411
X_13838383_SNP	0.001035	0.0002213	8.124e-06	iarea4	mamo
X_17124636_SNP	0.003681	0.0007979	9.258e-06	iarea4	CG10597
X_17124640_SNP	0.003696	0.0007976	8.474e-06	iarea4	CG10597
X_17124641_SNP	0.003696	0.0007976	8.474e-06	iarea4	CG10597
X_17124643_SNP	0.003696	0.0007976	8.474e-06	iarea4	CG10597
X_17124645_SNP	0.003691	0.0007993	9.035e-06	iarea4	CG10597
X_17124646_SNP	0.003691	0.0007993	9.035e-06	iarea4	CG10597
X_17124649_SNP	0.00369	0.0007963	8.408e-06	iarea4	CG10597
X_18652088_INS	0.001889	0.0003576	5.002e-07	iarea4
X_20458990_SNP	0.002124	0.000428	2.031e-06	iarea4
2L_7270458_SNP	0.008612	0.001817	5.614e-06	iarea5	Wnt4
2L_14150313_SNP	-0.007877	0.001682	7.031e-06	iarea5	CG17341
2L_19598185_SNP	-0.0142	0.002911	2.965e-06	iarea5	Lar
2L_20100066_SNP	-0.01762	0.003482	1.292e-06	iarea5	Kua
2L_20100111_SNP	-0.01762	0.003482	1.292e-06	iarea5	Kua
2L_20100117_SNP	-0.01757	0.003483	1.39e-06	iarea5	Kua
2L_20971940_SNP	-0.01627	0.003507	8.316e-06	iarea5	CG42238
2L_21065012_SNP	-0.008159	0.001775	9.739e-06	iarea5	CG9265
2R_39000_SNP	-0.01311	0.002812	8.574e-06	iarea5
2R_878419_SNP	-0.009884	0.001781	3.907e-07	iarea5	Ir41a
2R_1404765_INS	-0.01871	0.004018	7.59e-06	iarea5	CG30438
2R_1404766_DEL	-0.01871	0.004018	7.59e-06	iarea5	CG30438
2R_6879142_SNP	-0.006106	0.001218	1.829e-06	iarea5	luna
2R_6963718_SNP	0.006673	0.001329	1.647e-06	iarea5	luna
2R_6966595_SNP	0.007055	0.001474	4.36e-06	iarea5	luna
2R_8538667_SNP	-0.01969	0.004027	2.721e-06	iarea5	CG8778
2R_8538668_SNP	-0.0197	0.004042	2.931e-06	iarea5	CG8778
2R_8538674_SNP	-0.01969	0.004027	2.721e-06	iarea5	CG8778
2R_8538796_SNP	-0.01969	0.004027	2.721e-06	iarea5	CG8778
2R_14004915_SNP	-0.01989	0.003996	1.868e-06	iarea5	stau
2R_17621665_SNP	0.006184	0.001345	9.771e-06	iarea5
2R_17673721_SNP	-0.01882	0.004057	7.91e-06	iarea5
2R_19503954_SNP	-0.006526	0.001278	1.13e-06	iarea5	CG17664
3L_711790_SNP	-0.00603	0.00116	6.995e-07	iarea5	CG13896
3L_711857_SNP	-0.005603	0.001197	6.778e-06	iarea5	CG13896
3L_712226_SNP	-0.005773	0.001213	4.907e-06	iarea5	CG13896
3L_712235_SNP	-0.005957	0.001223	3.135e-06	iarea5	CG13896
3L_712335_SNP	-0.005463	0.001186	9.427e-06	iarea5	CG13896
3L_712337_SNP	-0.005791	0.00119	3.104e-06	iarea5	CG13896
3L_712348_SNP	-0.006061	0.0012	1.409e-06	iarea5	CG13896
3L_712374_SNP	-0.005635	0.0012	6.423e-06	iarea5	CG13896
3L_712376_SNP	-0.005739	0.001177	2.963e-06	iarea5	CG13896
3L_712377_SNP	-0.005751	0.001181	3.023e-06	iarea5	CG13896
3L_712384_SNP	-0.005622	0.001188	5.552e-06	iarea5	CG13896
3L_712385_DEL	-0.005725	0.001173	2.932e-06	iarea5	CG13896
3L_712388_DEL	-0.005686	0.001186	4.235e-06	iarea5	CG13896
3L_712399_SNP	-0.005957	0.001183	1.468e-06	iarea5	CG13896
3L_712423_SNP	-0.005634	0.001211	7.823e-06	iarea5	CG13896
3L_781261_SNP	0.00857	0.001825	6.282e-06	iarea5
3L_1346857_INS	-0.0201	0.004028	1.819e-06	iarea5	Ptp61F
3L_2646080_SNP	-0.005708	0.001185	3.864e-06	iarea5	CG1143
3L_5886015_SNP	-0.005509	0.0012	9.861e-06	iarea5
3L_9491503_SNP	0.006823	0.001484	9.753e-06	iarea5	path
3L_12615737_SNP	0.01067	0.002208	5.379e-06	iarea5	caup
3L_16202321_SNP	0.007305	0.001378	4.425e-07	iarea5
3L_16202334_SNP	0.007345	0.001373	3.553e-07	iarea5
3L_16202339_SNP	0.008095	0.001449	1.718e-07	iarea5
3L_16202369_SNP	0.007193	0.00141	1.138e-06	iarea5
3L_23070334_SNP	-0.01489	0.002666	2.288e-06	iarea5
3L_23070339_SNP	-0.0151	0.002691	2.292e-06	iarea5
3L_23070442_SNP	-0.02017	0.003687	9.722e-06	iarea5
3R_4332137_INS	-0.01441	0.002865	1.503e-06	iarea5
3R_4332140_INS	-0.01435	0.002869	1.689e-06	iarea5
3R_4340520_SNP	-0.009443	0.002018	7.056e-06	iarea5
3R_4340725_SNP	-0.009418	0.001926	3.856e-06	iarea5
3R_4342921_SNP	-0.009305	0.001882	2.329e-06	iarea5	CG11737
3R_4934322_SNP	-0.01041	0.002261	9.219e-06	iarea5	pum
3R_12971257_SNP	-0.009678	0.002093	8.511e-06	iarea5	m-cup
3R_12971260_DEL	-0.009678	0.002093	8.511e-06	iarea5	m-cup
X_3035763_DEL	0.009308	0.002006	8.314e-06	iarea5	N
X_3934017_SNP	0.005616	0.001196	6.378e-06	iarea5
X_3934025_SNP	0.005858	0.001205	3.243e-06	iarea5
X_9638379_SNP	-0.006112	0.001307	6.898e-06	iarea5	Sp1
2L_718007_INS	0.003776	0.0008022	6.499e-06	iarea6
2L_1136458_SNP	-0.004763	0.001026	7.923e-06	iarea6	CG4577
2L_4364449_SNP	0.002409	0.0004959	3.454e-06	iarea6	Traf4
2L_4364464_SNP	0.002276	0.0004939	9.89e-06	iarea6	Traf4
2L_9504688_SNP	-0.005291	0.001007	5.491e-07	iarea6	CG33298
2L_10176696_SNP	-0.004303	0.0008367	1.028e-06	iarea6	CG44153
2L_12723376_SNP	-0.003513	0.0007274	3.823e-06	iarea6	MRP
2L_13399150_SNP	-0.003772	0.0007417	1.162e-06	iarea6	CG7110
2L_13399158_SNP	-0.003772	0.0007417	1.162e-06	iarea6	CG7110
2L_13399279_SNP	-0.003879	0.0007654	1.274e-06	iarea6	CR44600
2L_13399303_SNP	-0.004163	0.0008137	1.039e-06	iarea6	CR44600
2L_13399308_SNP	-0.004615	0.000765	1.442e-08	iarea6	CR44600
2L_13399470_SNP	-0.003576	0.0007514	4.986e-06	iarea6	CG7110
2L_13399477_SNP	-0.003619	0.0007544	4.168e-06	iarea6	CG7110
2L_13466047_SNP	-0.004374	0.0009317	6.631e-06	iarea6	CG42784
2L_14011430_SNP	-0.003958	0.0008272	4.513e-06	iarea6	tRNA:Q:34E
2L_14246210_SNP	-0.004025	0.0008137	2.174e-06	iarea6
2L_14246302_SNP	-0.005349	0.001014	5.057e-07	iarea6
2L_14246355_SNP	-0.006644	0.001285	1.558e-06	iarea6
2L_17054023_SNP	-0.006715	0.001426	6.068e-06	iarea6
2L_17067073_SNP	-0.006779	0.001429	5.062e-06	iarea6
2L_17334795_DEL	-0.01015	0.002001	1.275e-06	iarea6
2R_3064211_SNP	-0.007606	0.001645	8.598e-06	iarea6	pk
2R_3451368_SNP	-0.01012	0.002002	1.344e-06	iarea6	Corin
2R_8528349_SNP	-0.005242	0.001084	3.466e-06	iarea6	CG8785
2R_8534414_SNP	-0.007674	0.001648	7.361e-06	iarea6	CG8785
2R_8534418_SNP	-0.007674	0.001648	7.361e-06	iarea6	CG8785
2R_8534435_SNP	-0.007538	0.001412	3.775e-07	iarea6	CG8785
2R_8534439_SNP	-0.006585	0.001274	7.981e-07	iarea6	CG8785
2R_8534470_SNP	-0.005684	0.001171	3.186e-06	iarea6	CG8785
2R_8534590_DEL	-0.007674	0.001648	7.361e-06	iarea6	CG8785
2R_8535134_SNP	-0.007364	0.001416	7.009e-07	iarea6	CG8785
2R_8537126_SNP	-0.01014	0.001984	1.026e-06	iarea6
2R_8537557_DEL	-0.01008	0.001964	9.638e-07	iarea6
2R_8538032_SNP	-0.01013	0.00199	1.125e-06	iarea6	CG8778
2R_8538896_SNP	-0.01014	0.001984	1.026e-06	iarea6	CG8778
2R_8539914_SNP	-0.01014	0.001984	1.026e-06	iarea6	CG8778
2R_8540020_SNP	-0.01014	0.001984	1.026e-06	iarea6	CG8778
2R_8540777_SNP	-0.01014	0.001984	1.026e-06	iarea6	ZnT49B
2R_8541253_DEL	-0.01014	0.001984	1.026e-06	iarea6	ZnT49B
2R_8542520_SNP	-0.01014	0.001984	1.026e-06	iarea6	ZnT49B
2R_8542896_SNP	-0.01014	0.001984	1.026e-06	iarea6	ZnT49B
2R_8542945_SNP	-0.01014	0.001984	1.026e-06	iarea6	ZnT49B
2R_8542961_SNP	-0.01013	0.00199	1.125e-06	iarea6	ZnT49B
2R_8542975_SNP	-0.01014	0.001984	1.026e-06	iarea6	ZnT49B
2R_8998567_SNP	-0.009972	0.00176	3.903e-07	iarea6	CG13325
2R_9134428_SNP	-0.002964	0.0005489	2.886e-07	iarea6	Mp20
2R_11800105_SNP	-0.005627	0.001177	4.364e-06	iarea6	sli
2R_12063712_SNP	-0.004404	0.0009321	5.631e-06	iarea6	Ptp52F
2R_12135373_SNP	-0.006027	0.001159	6.889e-07	iarea6	CngA
2R_15056903_SNP	-0.005086	0.001096	7.943e-06	iarea6	CG10737
2R_16969807_SNP	-0.003151	0.0006762	7.545e-06	iarea6	Treh
2R_16969831_SNP	-0.003151	0.0006733	6.893e-06	iarea6	Treh
2R_17448046_SNP	-0.01011	0.001995	1.289e-06	iarea6	CG10440
2R_19703974_SNP	-0.002732	0.0005581	2.824e-06	iarea6	CG4797
2R_19917902_SNP	-0.00537	0.001164	8.959e-06	iarea6	CG3163
3L_413912_SNP	0.00237	0.0004943	4.26e-06	iarea6
3L_413923_SNP	0.002435	0.0005077	4.238e-06	iarea6
3L_1346857_INS	-0.007983	0.001659	3.915e-06	iarea6	Ptp61F
3L_2731787_SNP	-0.01014	0.00201	1.4e-06	iarea6	Mrtf
3L_4695935_DEL	-0.01014	0.001984	1.026e-06	iarea6	RhoGEF64C
3L_7887451_SNP	-0.003068	0.0006268	2.695e-06	iarea6	CG32365
3L_7887500_SNP	-0.002892	0.0006221	7.671e-06	iarea6	CG32365
3L_7950336_SNP	-0.01016	0.001988	1.048e-06	iarea6
3L_9491973_SNP	-0.007688	0.001651	7.433e-06	iarea6	path
3L_9835799_SNP	-0.01016	0.001982	9.795e-07	iarea6	RasGAP1
3L_9838590_SNP	-0.01014	0.001984	1.026e-06	iarea6	RasGAP1
3L_9838828_SNP	-0.01014	0.001984	1.026e-06	iarea6	RasGAP1
3L_9839228_SNP	-0.01014	0.001984	1.026e-06	iarea6	RasGAP1
3L_9839741_SNP	-0.01018	0.002008	1.36e-06	iarea6	RasGAP1
3L_10247812_SNP	-0.007748	0.001628	5.049e-06	iarea6
3L_10756244_SNP	-0.003033	0.0005798	6.406e-07	iarea6
3L_11302249_DEL	-0.01021	0.001959	6.7e-07	iarea6
3L_16691756_SNP	-0.01011	0.001974	9.845e-07	iarea6	Lasp
3L_16693657_SNP	-0.01014	0.001991	1.115e-06	iarea6	Lasp
3L_16871922_SNP	-0.01014	0.001984	1.026e-06	iarea6	CG32170
3L_16983298_INS	-0.00252	0.000492	1.032e-06	iarea6	Exn
3L_16983394_SNP	-0.002507	0.0004952	1.347e-06	iarea6	Exn
3R_4320361_SNP	-0.01017	0.001976	8.761e-07	iarea6
3R_5984490_SNP	-0.01017	0.00198	9.255e-07	iarea6	Invadolysin
3R_5984531_SNP	-0.01017	0.00198	9.255e-07	iarea6	Invadolysin
3R_12472104_SNP	-0.00663	0.001435	8.624e-06	iarea6	CG10324
3R_16899060_DEL	0.002886	0.000612	6.081e-06	iarea6	r-l
3R_17874621_INS	-0.007433	0.001604	8.425e-06	iarea6	how
3R_19769710_SNP	0.003188	0.0006851	7.734e-06	iarea6	CG12268
X_2935986_SNP	-0.01019	0.001965	7.469e-07	iarea6	kirre
X_3172280_SNP	-0.00313	0.0006294	1.911e-06	iarea6	dnc
X_5462515_SNP	-0.005438	0.001083	1.525e-06	iarea6
X_6379540_SNP	-0.01014	0.001984	1.026e-06	iarea6	CG42340
X_7010682_SNP	-0.009659	0.001916	4.417e-06	iarea6
X_7010683_SNP	-0.009659	0.001916	4.417e-06	iarea6
X_7903894_SNP	-0.006017	0.001291	7.292e-06	iarea6	Tbh
X_9814806_DEL	-0.004623	0.0009632	4.019e-06	iarea6
X_10652746_SNP	-0.01014	0.001984	1.026e-06	iarea6
X_10722735_SNP	-0.01014	0.001984	1.026e-06	iarea6
X_10807588_SNP	-0.01014	0.001984	1.026e-06	iarea6	CG43901
X_10807697_SNP	-0.01014	0.001984	1.026e-06	iarea6	CG43901
X_10807701_SNP	-0.01014	0.001984	1.026e-06	iarea6	CG43901
X_10807705_SNP	-0.01014	0.001984	1.026e-06	iarea6	CG43901
X_10842248_SNP	-0.008168	0.001631	1.621e-06	iarea6	Myo10A
X_10862976_SNP	-0.01013	0.001994	1.259e-06	iarea6	CG42339
X_10869493_SNP	-0.01013	0.001987	1.102e-06	iarea6	CG42339
X_10880555_SNP	-0.01014	0.001984	1.026e-06	iarea6	CG42339
X_10889486_SNP	-0.01016	0.001988	1.049e-06	iarea6	CG42339
X_11442141_SNP	-0.01014	0.001984	1.026e-06	iarea6	Drak
X_11447222_SNP	-0.007624	0.00165	8.522e-06	iarea6	Drak
X_11514210_SNP	-0.01013	0.001996	1.235e-06	iarea6	Met
X_11555583_SNP	-0.01016	0.001985	9.987e-07	iarea6	Ptp10D
X_11555795_SNP	-0.007665	0.001648	7.562e-06	iarea6	Ptp10D
X_11591038_SNP	-0.006643	0.001438	8.639e-06	iarea6	PhKgamma
X_11608919_SNP	-0.01014	0.001984	1.026e-06	iarea6	Amun
X_11624120_SNP	-0.01016	0.001984	9.8e-07	iarea6	inaF-B
X_11624123_DEL	-0.01014	0.001984	1.026e-06	iarea6	inaF-A
X_11657539_SNP	-0.01011	0.002005	1.475e-06	iarea6	CG9360
X_11670106_SNP	-0.01014	0.001984	1.026e-06	iarea6	dy
X_11676243_DEL	-0.006532	0.001271	9.238e-07	iarea6
X_11677989_SNP	-0.006705	0.001425	6.052e-06	iarea6
X_11678573_SNP	-0.01013	0.001994	1.216e-06	iarea6
X_11682042_SNP	-0.007647	0.001649	7.978e-06	iarea6	Karl
X_11682043_INS	-0.007647	0.001649	7.978e-06	iarea6	Karl
X_11682046_INS	-0.007647	0.001649	7.978e-06	iarea6	Karl
X_11685747_SNP	-0.01012	0.001986	1.098e-06	iarea6	Karl
X_13199598_SNP	-0.01013	0.001988	1.113e-06	iarea6	CR45018
X_13200509_SNP	-0.01015	0.001989	1.078e-06	iarea6	IP3K2
X_13200565_SNP	-0.01016	0.001991	1.09e-06	iarea6	CR45018
X_14894889_SNP	-0.006941	0.001426	2.992e-06	iarea6	eag
X_16685557_SNP	-0.004355	0.0008331	6.777e-07	iarea6	Rrp45
X_16909528_DEL	-0.01016	0.002001	1.212e-06	iarea6	CG45002
X_16909546_INS	-0.01012	0.001982	1.067e-06	iarea6	CG45002
X_16909556_INS	-0.01015	0.001991	1.09e-06	iarea6	CG45002
X_16909558_SNP	-0.01017	0.001981	9.361e-07	iarea6	CG45002
X_21946768_SNP	0.002334	0.0005009	7.413e-06	iarea6	CG17599
2L_1136458_SNP	-0.01539	0.003334	8.897e-06	iarea7	CG4577
2L_1280749_SNP	-0.04196	0.008017	4.688e-06	iarea7	robo3
2L_1526178_SNP	-0.03056	0.006468	5.499e-06	iarea7
2L_1527794_SNP	-0.03056	0.006468	5.499e-06	iarea7
2L_1643609_SNP	-0.04015	0.008735	9.628e-06	iarea7
2L_1919599_SNP	-0.01201	0.002559	6.858e-06	iarea7	CG7337
2L_2279895_SNP	-0.01327	0.00277	4.362e-06	iarea7	CR43753
2L_2721711_SNP	-0.01781	0.003729	4.582e-06	iarea7
2L_3248893_SNP	-0.03056	0.006468	5.499e-06	iarea7
2L_3248997_SNP	-0.03056	0.006468	5.499e-06	iarea7
2L_3251147_SNP	-0.03056	0.006468	5.499e-06	iarea7
2L_3267767_DEL	-0.03057	0.006491	5.909e-06	iarea7	CR44484
2L_3273601_SNP	-0.03056	0.006468	5.499e-06	iarea7
2L_3292396_SNP	-0.03056	0.006468	5.499e-06	iarea7	CG9664
2L_3359410_SNP	-0.03053	0.006484	5.944e-06	iarea7	CG34394
2L_3784200_SNP	-0.03052	0.006481	5.923e-06	iarea7	bowl
2L_3982571_DEL	-0.04014	0.008737	9.69e-06	iarea7	fred
2L_3982575_SNP	-0.04014	0.008737	9.69e-06	iarea7	fred
2L_3997257_INS	-0.01655	0.003538	7.125e-06	iarea7
2L_4147037_SNP	-0.01088	0.002275	4.658e-06	iarea7
2L_4178280_SNP	-0.02783	0.005213	3.861e-07	iarea7
2L_4951586_SNP	-0.0407	0.008696	9.495e-06	iarea7	Jon25Bii
2L_5159492_SNP	-0.0193	0.004121	6.839e-06	iarea7	Msp300
2L_5868118_SNP	-0.03997	0.008633	8.407e-06	iarea7	rau
2L_7025296_SNP	-0.01528	0.003311	9.229e-06	iarea7	CG31908
2L_7047466_SNP	-0.01413	0.002965	4.966e-06	iarea7	milt
2L_8370098_SNP	0.00841	0.001795	6.895e-06	iarea7	Pp2A-29B
2L_8370138_SNP	0.008259	0.001778	8.008e-06	iarea7	Pp2A-29B
2L_8370140_SNP	0.00829	0.001777	7.338e-06	iarea7	Pp2A-29B
2L_8737596_SNP	-0.02212	0.004094	2.872e-07	iarea7	raw
2L_9363159_DEL	-0.01814	0.003527	9.384e-07	iarea7
2L_9426177_DEL	-0.01002	0.002122	6.176e-06	iarea7	Mco1
2L_9426201_SNP	-0.009612	0.002075	8.794e-06	iarea7	Mco1
2L_9426209_SNP	-0.009612	0.002075	8.794e-06	iarea7	Mco1
2L_9426770_SNP	-0.01102	0.002285	3.809e-06	iarea7	Fbp2
2L_9426788_SNP	-0.0128	0.002365	2.838e-07	iarea7	Fbp2
2L_9430498_SNP	-0.009258	0.001981	7.104e-06	iarea7	FucTB
2L_9485629_SNP	-0.01658	0.003564	8.053e-06	iarea7
2L_9487588_SNP	-0.01513	0.002945	9.609e-07	iarea7
2L_9504688_SNP	-0.01622	0.003304	2.544e-06	iarea7	CG33298
2L_9669139_DEL	-0.01604	0.002994	3.544e-07	iarea7	CR44150
2L_9669504_SNP	-0.01239	0.002634	6.192e-06	iarea7	CR44150
2L_10229378_SNP	-0.01531	0.002907	5.487e-07	iarea7	CG5694
2L_10705328_SNP	-0.04005	0.008732	9.925e-06	iarea7	Lip2
2L_11930045_SNP	-0.01213	0.002461	2.436e-06	iarea7
2L_12374932_SNP	-0.04029	0.008662	7.684e-06	iarea7	bru-2
2L_12393154_DEL	-0.04013	0.008583	7.687e-06	iarea7	bru-2
2L_12393157_DEL	-0.04009	0.008608	8.199e-06	iarea7	bru-2
2L_12490995_SNP	-0.04026	0.008383	5.061e-06	iarea7	bun
2L_12719736_SNP	-0.03056	0.006468	5.499e-06	iarea7	MRP
2L_12917195_SNP	-0.02877	0.005204	1.611e-07	iarea7	ACXB
2L_12950289_SNP	-0.03056	0.006468	5.499e-06	iarea7
2L_13349547_SNP	-0.01368	0.002973	9.576e-06	iarea7	CG9395
2L_13399308_SNP	-0.01188	0.002569	8.707e-06	iarea7	CR44600
2L_13644570_SNP	-0.01959	0.004209	7.698e-06	iarea7
2L_13673257_SNP	-0.02273	0.004539	1.704e-06	iarea7	CG18507
2L_14031895_SNP	-0.01747	0.003523	2.087e-06	iarea7	CR45284
2L_14246210_SNP	-0.01277	0.002655	3.97e-06	iarea7
2L_14246302_SNP	-0.01694	0.003276	8.048e-07	iarea7
2L_14246355_SNP	-0.01963	0.004137	8.478e-06	iarea7
2L_14355781_SNP	-0.03045	0.006476	6.158e-06	iarea7	Rab14
2L_14356158_SNP	-0.03053	0.006532	7.028e-06	iarea7	CR44851
2L_14356541_SNP	-0.03056	0.006507	6.277e-06	iarea7	Rab14
2L_14356908_SNP	-0.03054	0.006488	5.975e-06	iarea7	Rab14
2L_14465752_SNP	-0.0403	0.008001	4.127e-06	iarea7
2L_14686016_SNP	-0.0168	0.003083	2.491e-07	iarea7	osp
2L_14689608_SNP	-0.01657	0.003283	1.418e-06	iarea7	osp
2L_14700735_SNP	-0.01792	0.003539	1.419e-06	iarea7
2L_14702724_SNP	-0.019	0.003473	2.079e-07	iarea7
2L_14744009_SNP	-0.01407	0.003039	8.983e-06	iarea7	CG34166
2L_16375864_SNP	-0.02517	0.005296	4.896e-06	iarea7
2L_16376442_SNP	-0.02517	0.005296	4.896e-06	iarea7
2L_16472347_SNP	-0.04025	0.008641	7.83e-06	iarea7	dac
2L_17054023_SNP	-0.02164	0.004602	6.229e-06	iarea7
2L_17067073_SNP	-0.02188	0.004603	4.882e-06	iarea7
2L_17319248_SNP	-0.02279	0.004623	2.371e-06	iarea7	CR45696
2L_17334795_DEL	-0.03819	0.006247	9.97e-09	iarea7
2L_17596752_SNP	-0.03989	0.008428	5.521e-06	iarea7	Sytalpha
2L_17894508_SNP	-0.03056	0.006468	5.499e-06	iarea7	CR43420
2L_18254036_SNP	-0.0169	0.003532	4.327e-06	iarea7	CG42750
2L_18267531_SNP	-0.02197	0.004648	5.586e-06	iarea7	CG42750
2L_18270004_INS	-0.03056	0.006468	5.499e-06	iarea7	CG42750
2L_18328109_SNP	-0.01057	0.002126	2.169e-06	iarea7	Fas3
2L_18376134_SNP	-0.01067	0.002236	4.998e-06	iarea7	Fas3
2L_18378494_SNP	-0.01484	0.003212	8.97e-06	iarea7	Fas3
2L_18864527_SNP	-0.04005	0.008732	9.925e-06	iarea7	tup
2L_19361610_SNP	-0.01753	0.003801	8.813e-06	iarea7	dnt
2L_19361892_SNP	-0.01753	0.003801	8.813e-06	iarea7	dnt
2L_19480177_SNP	-0.0163	0.003309	2.416e-06	iarea7
2L_19480202_DEL	-0.01664	0.003582	8.332e-06	iarea7
2L_19480250_SNP	-0.01492	0.00318	6.893e-06	iarea7
2L_19480302_SNP	-0.0149	0.00316	6.179e-06	iarea7
2L_19597538_SNP	-0.02072	0.003696	1.09e-07	iarea7	Lar
2L_19598185_SNP	-0.02166	0.003646	2.247e-08	iarea7	Lar
2L_19598187_SNP	-0.02251	0.004011	1.084e-07	iarea7	Lar
2L_19598303_SNP	-0.01265	0.002738	8.716e-06	iarea7	Lar
2L_19973428_SNP	-0.03984	0.008634	9.231e-06	iarea7	CG43861
2L_20018138_SNP	-0.04029	0.008732	9.317e-06	iarea7	CG43861
2L_20018599_SNP	-0.03056	0.006468	5.499e-06	iarea7
2L_20018782_SNP	-0.03062	0.006477	5.489e-06	iarea7
2L_20025722_SNP	-0.03056	0.006468	5.499e-06	iarea7	CG10659
2L_20025728_SNP	-0.03056	0.006468	5.499e-06	iarea7	CG10659
2L_20100066_SNP	-0.02516	0.004482	1.014e-07	iarea7	Kua
2L_20100111_SNP	-0.02516	0.004482	1.014e-07	iarea7	Kua
2L_20100117_SNP	-0.02519	0.004495	1.073e-07	iarea7	Kua
2L_20152011_INS	-0.02834	0.005105	1.633e-06	iarea7
2L_20778343_SNP	-0.01671	0.003518	4.95e-06	iarea7	cad
2L_21055222_SNP	-0.01918	0.003729	9.173e-07	iarea7	Itgbetanu
2L_21637478_SNP	-0.0291	0.006192	6.264e-06	iarea7	Ac3
2L_21802210_SNP	-0.01113	0.002379	7.391e-06	iarea7
2L_22178887_SNP	-0.02181	0.004579	4.913e-06	iarea7	CG3635
2L_22331856_DEL	-0.026	0.004841	8.165e-06	iarea7	CG17018
2L_22448898_SNP	-0.04053	0.0084	5.61e-06	iarea7	CG17493
2R_223246_SNP	-0.02139	0.004127	7.965e-07	iarea7	Gprk1
2R_1404765_INS	-0.02518	0.005358	6.365e-06	iarea7	CG30438
2R_1404766_DEL	-0.02518	0.005358	6.365e-06	iarea7	CG30438
2R_2207262_DEL	-0.03997	0.007564	3.55e-06	iarea7
2R_2321702_SNP	-0.04003	0.008217	3.41e-06	iarea7
2R_2643789_DEL	-0.04005	0.008732	9.925e-06	iarea7	CG3420
2R_3058825_SNP	-0.02286	0.004796	6.633e-06	iarea7	pk
2R_3064211_SNP	-0.02599	0.005263	2.238e-06	iarea7	pk
2R_3451368_SNP	-0.03792	0.00613	6.617e-09	iarea7	Corin
2R_3880367_SNP	-0.03055	0.006491	5.975e-06	iarea7	CR44272
2R_4062961_SNP	-0.03056	0.006468	5.499e-06	iarea7	LRP1
2R_4103641_SNP	-0.04014	0.008712	9.175e-06	iarea7	LRP1
2R_4120558_SNP	-0.0401	0.008699	9.533e-06	iarea7	dpn
2R_4868198_SNP	-0.03056	0.006468	5.499e-06	iarea7	CG8213
2R_6468351_SNP	-0.02488	0.005339	7.531e-06	iarea7	psq
2R_7197612_SNP	-0.03054	0.006488	5.977e-06	iarea7	nompA
2R_7212816_SNP	-0.03056	0.006468	5.499e-06	iarea7	sha
2R_7213144_DEL	-0.03056	0.006468	5.499e-06	iarea7	sha
2R_7220459_SNP	-0.03056	0.006468	5.499e-06	iarea7	sha
2R_8518514_SNP	-0.02618	0.00526	1.855e-06	iarea7	muskelin
2R_8518828_SNP	-0.02628	0.005273	1.811e-06	iarea7	muskelin
2R_8520970_SNP	-0.02618	0.005256	1.836e-06	iarea7	CG33792
2R_8522017_SNP	-0.02629	0.005271	1.787e-06	iarea7	CG33671
2R_8522992_SNP	-0.02579	0.00518	2.017e-06	iarea7	CG33672
2R_8523165_SNP	-0.0262	0.005267	1.89e-06	iarea7	CG33671
2R_8523500_SNP	-0.02625	0.005259	1.741e-06	iarea7	CG33672
2R_8523506_SNP	-0.02625	0.005259	1.741e-06	iarea7	CG33672
2R_8524088_SNP	-0.02625	0.005259	1.741e-06	iarea7	Iswi
2R_8530466_SNP	-0.02625	0.005259	1.741e-06	iarea7	CG8785
2R_8530480_SNP	-0.02625	0.005259	1.741e-06	iarea7	CG8785
2R_8530510_SNP	-0.02625	0.005259	1.741e-06	iarea7	CG8785
2R_8531341_SNP	-0.02625	0.005259	1.741e-06	iarea7	CG8785
2R_8533192_SNP	-0.02633	0.005245	1.543e-06	iarea7	CG8785
2R_8533304_SNP	-0.02622	0.005275	1.915e-06	iarea7	CG8785
2R_8534414_SNP	-0.02794	0.005197	3.079e-07	iarea7	CG8785
2R_8534418_SNP	-0.02794	0.005197	3.079e-07	iarea7	CG8785
2R_8534435_SNP	-0.02567	0.004443	4.826e-08	iarea7	CG8785
2R_8534439_SNP	-0.02204	0.004023	1.962e-07	iarea7	CG8785
2R_8534470_SNP	-0.01869	0.003761	1.911e-06	iarea7	CG8785
2R_8534590_DEL	-0.02794	0.005197	3.079e-07	iarea7	CG8785
2R_8535134_SNP	-0.02324	0.004577	1.207e-06	iarea7	CG8785
2R_8536918_SNP	-0.04005	0.008732	9.925e-06	iarea7
2R_8536960_SNP	-0.04005	0.008732	9.925e-06	iarea7
2R_8537126_SNP	-0.03814	0.006176	6.648e-09	iarea7
2R_8537557_DEL	-0.03797	0.006183	8.314e-09	iarea7
2R_8538032_SNP	-0.0381	0.006189	7.426e-09	iarea7	CG8778
2R_8538667_SNP	-0.02806	0.005192	2.704e-07	iarea7	CG8778
2R_8538668_SNP	-0.02802	0.005203	2.987e-07	iarea7	CG8778
2R_8538674_SNP	-0.02806	0.005192	2.704e-07	iarea7	CG8778
2R_8538796_SNP	-0.02806	0.005192	2.704e-07	iarea7	CG8778
2R_8538896_SNP	-0.03814	0.006176	6.648e-09	iarea7	CG8778
2R_8539914_SNP	-0.03814	0.006176	6.648e-09	iarea7	CG8778
2R_8540020_SNP	-0.03814	0.006176	6.648e-09	iarea7	CG8778
2R_8540574_SNP	-0.04005	0.008732	9.925e-06	iarea7	ZnT49B
2R_8540777_SNP	-0.03814	0.006176	6.648e-09	iarea7	ZnT49B
2R_8541253_DEL	-0.03814	0.006176	6.648e-09	iarea7	ZnT49B
2R_8542520_SNP	-0.03814	0.006176	6.648e-09	iarea7	ZnT49B
2R_8542896_SNP	-0.03814	0.006176	6.648e-09	iarea7	ZnT49B
2R_8542945_SNP	-0.03814	0.006176	6.648e-09	iarea7	ZnT49B
2R_8542961_SNP	-0.0381	0.006189	7.426e-09	iarea7	ZnT49B
2R_8542975_SNP	-0.03814	0.006176	6.648e-09	iarea7	ZnT49B
2R_8998567_SNP	-0.03821	0.005796	1.02e-08	iarea7	CG13325
2R_9134428_SNP	-0.008584	0.001836	7.012e-06	iarea7	Mp20
2R_9525883_SNP	-0.03051	0.006478	5.886e-06	iarea7	fas
2R_11800105_SNP	-0.01869	0.003773	2.071e-06	iarea7	sli
2R_12116819_SNP	-0.009417	0.002023	7.532e-06	iarea7	CG15706
2R_12116981_SNP	-0.009557	0.002075	9.359e-06	iarea7	CG15706
2R_12193614_SNP	-0.01455	0.003135	7.906e-06	iarea7	CR45232
2R_12871626_DEL	-0.0153	0.003329	9.772e-06	iarea7	Cbp53E
2R_13004361_SNP	-0.02454	0.005317	8.752e-06	iarea7
2R_13161467_SNP	-0.03062	0.006473	5.436e-06	iarea7	mbl
2R_13161468_SNP	-0.03062	0.006473	5.436e-06	iarea7	mbl
2R_14453516_SNP	-0.02109	0.004592	9.702e-06	iarea7	GEFmeso
2R_14680033_SNP	-0.0245	0.004508	2.336e-07	iarea7	CG15080
2R_15056903_SNP	-0.01621	0.003481	7.446e-06	iarea7	CG10737
2R_16371556_SNP	-0.03034	0.006532	8.066e-06	iarea7
2R_16957054_DEL	-0.02145	0.00433	2.198e-06	iarea7	CR44703
2R_16966374_DEL	-0.02132	0.004515	5.865e-06	iarea7	Treh
2R_17448046_SNP	-0.03794	0.0061	5.644e-09	iarea7	CG10440
2R_17673721_SNP	-0.02509	0.005299	5.26e-06	iarea7
2R_18541624_SNP	-0.03084	0.006451	4.465e-06	iarea7	Cyp6d2
3L_485486_DEL	-0.03999	0.008685	9.269e-06	iarea7	klar
3L_1346857_INS	-0.03143	0.005117	8.438e-09	iarea7	Ptp61F
3L_1458717_SNP	-0.03053	0.00647	5.804e-06	iarea7	Ptp61F
3L_1906434_SNP	-0.02717	0.005231	7.106e-07	iarea7	CG1887
3L_2029285_SNP	-0.03067	0.006475	5.31e-06	iarea7	CG34259
3L_2555816_SNP	-0.04005	0.008732	9.925e-06	iarea7	msn
3L_2731787_SNP	-0.03826	0.006225	8.094e-09	iarea7	Mrtf
3L_4695935_DEL	-0.03814	0.006176	6.648e-09	iarea7	RhoGEF64C
3L_4702805_SNP	-0.03991	0.007118	6.834e-06	iarea7	RhoGEF64C
3L_5886015_SNP	-0.00791	0.001563	1.325e-06	iarea7
3L_5991728_SNP	-0.01745	0.003804	9.81e-06	iarea7	PVRAP
3L_5991806_SNP	-0.02846	0.005192	1.906e-07	iarea7	PVRAP
3L_7277392_SNP	-0.01955	0.004172	6.615e-06	iarea7	unc-13-4A
3L_7291035_SNP	-0.04005	0.008732	9.925e-06	iarea7	unc-13-4A
3L_7594976_SNP	-0.01171	0.002488	6.011e-06	iarea7	CG33275
3L_7597866_SNP	-0.01126	0.002366	6.728e-06	iarea7	CG33275
3L_7871535_INS	-0.03056	0.006468	5.499e-06	iarea7	CG32365
3L_7871556_SNP	-0.03057	0.006491	5.905e-06	iarea7	CG32365
3L_7950336_SNP	-0.03823	0.006139	5.275e-09	iarea7
3L_7951478_SNP	-0.02311	0.004526	1.056e-06	iarea7
3L_9491973_SNP	-0.02798	0.005207	3.15e-07	iarea7	path
3L_9492077_SNP	-0.02368	0.004539	6.384e-07	iarea7	path
3L_9835799_SNP	-0.03821	0.00612	4.863e-09	iarea7	RasGAP1
3L_9838590_SNP	-0.03814	0.006176	6.648e-09	iarea7	RasGAP1
3L_9838828_SNP	-0.03814	0.006176	6.648e-09	iarea7	RasGAP1
3L_9839228_SNP	-0.03814	0.006176	6.648e-09	iarea7	RasGAP1
3L_9839741_SNP	-0.03806	0.006272	1.38e-08	iarea7	RasGAP1
3L_10143093_DEL	-0.03996	0.008674	9.375e-06	iarea7	dpr10
3L_10247812_SNP	-0.028	0.004935	8.538e-08	iarea7
3L_10904471_SNP	-0.03056	0.006468	5.499e-06	iarea7
3L_10904881_SNP	-0.03056	0.006468	5.499e-06	iarea7
3L_10972477_SNP	-0.03052	0.006482	5.933e-06	iarea7
3L_11302249_DEL	-0.03835	0.006078	3.564e-09	iarea7
3L_12105346_SNP	-0.0265	0.005267	1.482e-06	iarea7
3L_12105353_SNP	-0.02145	0.004608	7.503e-06	iarea7
3L_14057292_SNP	-0.01269	0.002745	8.717e-06	iarea7	CG32138
3L_14541160_SNP	-0.01325	0.002866	8.538e-06	iarea7	CG9238
3L_14555445_SNP	-0.01187	0.002567	8.491e-06	iarea7	CG34039
3L_15754238_SNP	-0.04005	0.008732	9.925e-06	iarea7
3L_16691320_SNP	-0.02712	0.005222	7.118e-07	iarea7	Lasp
3L_16691756_SNP	-0.0381	0.006191	7.455e-09	iarea7	Lasp
3L_16693657_SNP	-0.03814	0.006199	7.551e-09	iarea7	Lasp
3L_16844944_SNP	-0.0306	0.006486	5.727e-06	iarea7	CG9715
3L_16871922_SNP	-0.03814	0.006176	6.648e-09	iarea7	CG32170
3L_16983298_INS	-0.007573	0.001635	8.483e-06	iarea7	Exn
3L_19448906_SNP	-0.01531	0.003315	8.669e-06	iarea7	CR45434
3L_19450111_SNP	-0.02025	0.003711	2.166e-07	iarea7
3L_19472074_SNP	-0.01541	0.002996	9.376e-07	iarea7	CR32207
3L_23070339_SNP	-0.02298	0.004438	8.751e-06	iarea7
3L_23070442_SNP	-0.02881	0.004634	1.413e-06	iarea7
3L_23113124_SNP	0.02677	0.005607	6.111e-06	iarea7
3R_4007668_SNP	-0.04005	0.008732	9.925e-06	iarea7	grn
3R_4320361_SNP	-0.03823	0.006154	5.609e-09	iarea7
3R_4606495_SNP	-0.01442	0.003127	9.012e-06	iarea7	CG33189
3R_4706620_SNP	-0.0246	0.004555	2.949e-07	iarea7	pyd
3R_5138354_SNP	-0.02315	0.00458	1.361e-06	iarea7	CG8861
3R_5984490_SNP	-0.03818	0.006191	7.026e-09	iarea7	Invadolysin
3R_5984531_SNP	-0.03818	0.006191	7.026e-09	iarea7	Invadolysin
3R_5986371_SNP	-0.02652	0.005282	1.555e-06	iarea7	CG6254
3R_6320228_SNP	-0.02243	0.004597	2.891e-06	iarea7
3R_7909642_SNP	-0.02181	0.004605	5.232e-06	iarea7	CG14741
3R_10076873_SNP	-0.03056	0.006468	5.499e-06	iarea7	Aats-met
3R_10078082_INS	-0.03055	0.006511	6.377e-06	iarea7	Aats-met
3R_10079457_SNP	-0.03054	0.006488	5.977e-06	iarea7	Aats-met
3R_10082467_SNP	-0.03054	0.006488	5.977e-06	iarea7	Aats-met
3R_10082959_SNP	-0.03056	0.006468	5.499e-06	iarea7	Aats-met
3R_10084630_SNP	-0.03056	0.006468	5.499e-06	iarea7	Aats-met
3R_10084751_SNP	-0.03054	0.006488	5.977e-06	iarea7	Aats-met
3R_10087269_SNP	-0.03056	0.006468	5.499e-06	iarea7	CG14841
3R_10089374_SNP	-0.03054	0.006488	5.977e-06	iarea7	trx
3R_10089862_SNP	-0.03057	0.006505	6.192e-06	iarea7	trx
3R_10090713_SNP	-0.03054	0.006488	5.977e-06	iarea7	trx
3R_10091963_SNP	-0.03056	0.006468	5.499e-06	iarea7	trx
3R_10094591_SNP	-0.03056	0.006468	5.499e-06	iarea7	trx
3R_10097366_SNP	-0.03056	0.006468	5.499e-06	iarea7	trx
3R_10098404_SNP	-0.03054	0.006488	5.977e-06	iarea7	trx
3R_10098561_SNP	-0.03054	0.006488	5.977e-06	iarea7	trx
3R_10098747_SNP	-0.03054	0.006488	5.977e-06	iarea7	trx
3R_10098748_SNP	-0.03047	0.006489	6.284e-06	iarea7	trx
3R_10098842_SNP	-0.03054	0.006488	5.977e-06	iarea7	trx
3R_10099316_DEL	-0.03056	0.006468	5.499e-06	iarea7	trx
3R_10100701_SNP	-0.03056	0.006468	5.499e-06	iarea7	trx
3R_10101336_SNP	-0.03054	0.006488	5.977e-06	iarea7	trx
3R_10105540_SNP	-0.03054	0.006488	5.977e-06	iarea7	trx
3R_10106166_INS	-0.03041	0.006518	7.255e-06	iarea7	trx
3R_10108543_SNP	-0.03056	0.006468	5.499e-06	iarea7	trx
3R_10108735_SNP	-0.03057	0.006491	5.909e-06	iarea7	trx
3R_10108940_SNP	-0.03062	0.006473	5.436e-06	iarea7	trx
3R_10109248_SNP	-0.03054	0.006488	5.977e-06	iarea7	trx
3R_10115986_SNP	-0.03054	0.006488	5.977e-06	iarea7	CG12207
3R_10117718_DEL	-0.03055	0.006511	6.377e-06	iarea7	CG12207
3R_10118762_DEL	-0.03054	0.006488	5.977e-06	iarea7	CG12207
3R_11661523_SNP	-0.02672	0.005271	1.256e-06	iarea7	Arpc3A
3R_11669040_SNP	-0.02674	0.005241	1.062e-06	iarea7	spn-E
3R_11669069_SNP	-0.02674	0.005241	1.062e-06	iarea7	spn-E
3R_12472104_SNP	-0.0234	0.004533	8.198e-07	iarea7	CG10324
3R_14189921_DEL	-0.02422	0.004564	4.645e-07	iarea7	CG7669
X_11517_SNP	-0.04029	0.008291	3.764e-06	iarea7
X_773114_SNP	-0.03056	0.006468	5.499e-06	iarea7	CG43867
X_773128_SNP	-0.03056	0.006468	5.499e-06	iarea7	CG43867
X_2199430_SNP	-0.03056	0.006468	5.499e-06	iarea7	phl
X_2690048_SNP	-0.0168	0.003541	5.098e-06	iarea7	w
X_2926031_SNP	-0.01451	0.002991	3.282e-06	iarea7	kirre
X_2926734_SNP	-0.0169	0.003525	4.167e-06	iarea7	kirre
X_2935986_SNP	-0.03822	0.006152	5.691e-09	iarea7	kirre
X_3063678_SNP	-0.0209	0.004088	1.02e-06	iarea7	N
X_3201075_SNP	-0.02249	0.004582	2.502e-06	iarea7	dnc
X_3218408_SNP	-0.02589	0.005269	2.455e-06	iarea7	dnc
X_3220094_SNP	-0.0408	0.008216	2.935e-06	iarea7	CR44886
X_3375495_SNP	-0.04	0.008348	4.652e-06	iarea7	CG10804
X_4488113_SNP	-0.04005	0.008732	9.925e-06	iarea7	CR32773
X_4647917_SNP	-0.02848	0.005176	1.706e-07	iarea7
X_5265050_SNP	-0.03983	0.008579	7.929e-06	iarea7	SK
X_5913505_SNP	-0.04006	0.008707	9.613e-06	iarea7
X_6376691_SNP	-0.0371	0.007653	6.707e-06	iarea7	CG42340
X_6379266_SNP	-0.02169	0.004626	6.456e-06	iarea7	CG42340
X_6379540_SNP	-0.03814	0.006176	6.648e-09	iarea7	CG42340
X_6404419_SNP	-0.04005	0.008732	9.925e-06	iarea7	CG42340
X_7010682_SNP	-0.03698	0.005479	6.232e-09	iarea7
X_7010683_SNP	-0.03698	0.005479	6.232e-09	iarea7
X_7010698_SNP	-0.0363	0.005895	4.714e-08	iarea7
X_7010699_SNP	-0.0363	0.005895	4.714e-08	iarea7
X_8591529_INS	-0.04011	0.008711	9.927e-06	iarea7
X_9814140_SNP	-0.04015	0.008503	6.603e-06	iarea7
X_9814806_DEL	-0.01536	0.003013	1.103e-06	iarea7
X_9816859_DEL	-0.01995	0.003978	1.594e-06	iarea7
X_9901478_SNP	-0.04042	0.00867	8.301e-06	iarea7	CG32694
X_10579741_SNP	-0.04005	0.008732	9.925e-06	iarea7	X11Lbeta
X_10652746_SNP	-0.03814	0.006176	6.648e-09	iarea7
X_10686657_SNP	-0.02513	0.00532	5.656e-06	iarea7	Imp
X_10689387_SNP	-0.02524	0.005294	4.603e-06	iarea7	CR45204
X_10718948_INS	-0.02263	0.004577	2.151e-06	iarea7	CR45624
X_10719678_SNP	-0.02263	0.004577	2.151e-06	iarea7
X_10722735_SNP	-0.03814	0.006176	6.648e-09	iarea7
X_10807588_SNP	-0.03814	0.006176	6.648e-09	iarea7	CG43901
X_10807697_SNP	-0.03814	0.006176	6.648e-09	iarea7	CG43901
X_10807701_SNP	-0.03814	0.006176	6.648e-09	iarea7	CG43901
X_10807705_SNP	-0.03814	0.006176	6.648e-09	iarea7	CG43901
X_10830354_SNP	-0.0231	0.00456	1.26e-06	iarea7	Myo10A
X_10831555_SNP	-0.02668	0.00522	1.055e-06	iarea7	Myo10A
X_10832402_SNP	-0.02665	0.005231	1.113e-06	iarea7	Myo10A
X_10842248_SNP	-0.02962	0.00513	4.716e-08	iarea7	Myo10A
X_10862976_SNP	-0.03794	0.006217	1.102e-08	iarea7	CG42339
X_10869493_SNP	-0.03803	0.006134	5.93e-09	iarea7	CG42339
X_10880555_SNP	-0.03814	0.006176	6.648e-09	iarea7	CG42339
X_10889486_SNP	-0.03818	0.006189	6.931e-09	iarea7	CG42339
X_11442141_SNP	-0.03814	0.006176	6.648e-09	iarea7	Drak
X_11447222_SNP	-0.02953	0.005134	5.258e-08	iarea7	Drak
X_11514210_SNP	-0.03813	0.006225	8.863e-09	iarea7	Met
X_11555583_SNP	-0.03816	0.006197	7.391e-09	iarea7	Ptp10D
X_11555795_SNP	-0.02615	0.005262	1.918e-06	iarea7	Ptp10D
X_11587338_SNP	-0.02191	0.004594	4.602e-06	iarea7	bif
X_11608919_SNP	-0.03814	0.006176	6.648e-09	iarea7	Amun
X_11624120_SNP	-0.03818	0.006188	6.88e-09	iarea7	inaF-B
X_11624123_DEL	-0.03814	0.006176	6.648e-09	iarea7	inaF-A
X_11657539_SNP	-0.03804	0.006267	1.241e-08	iarea7	CG9360
X_11670106_SNP	-0.03814	0.006176	6.648e-09	iarea7	dy
X_11676243_DEL	-0.02309	0.004022	5.67e-08	iarea7
X_11678573_SNP	-0.03814	0.006134	5.717e-09	iarea7
X_11682042_SNP	-0.02539	0.005288	3.978e-06	iarea7	Karl
X_11682043_INS	-0.02539	0.005288	3.978e-06	iarea7	Karl
X_11682046_INS	-0.02539	0.005288	3.978e-06	iarea7	Karl
X_11685747_SNP	-0.03811	0.006193	7.513e-09	iarea7	Karl
X_11718274_SNP	-0.04005	0.008732	9.925e-06	iarea7	rudhira
X_11811704_SNP	-0.04005	0.008732	9.925e-06	iarea7	CR32661
X_12715537_SNP	-0.04005	0.008732	9.925e-06	iarea7	Pde9
X_13199598_SNP	-0.03808	0.006176	7.066e-09	iarea7	CR45018
X_13200509_SNP	-0.03813	0.006183	7.133e-09	iarea7	IP3K2
X_13200565_SNP	-0.03816	0.006201	7.713e-09	iarea7	CR45018
X_13660200_SNP	-0.03985	0.008666	9.633e-06	iarea7	rdgB
X_13660211_INS	-0.03974	0.008603	8.875e-06	iarea7	rdgB
X_13847670_SNP	-0.03064	0.006477	5.422e-06	iarea7	mamo
X_14169809_SNP	-0.02678	0.005201	8.754e-07	iarea7	na
X_14724700_SNP	-0.01989	0.004139	3.941e-06	iarea7	CG14408
X_14894889_SNP	-0.02445	0.004509	2.515e-07	iarea7	eag
X_16669739_DEL	-0.03993	0.008622	9.554e-06	iarea7	if
X_16891534_SNP	-0.0203	0.004088	1.968e-06	iarea7	CG45002
X_16909528_DEL	-0.03806	0.006219	9.136e-09	iarea7	CG45002
X_16909546_INS	-0.03803	0.006134	6.08e-09	iarea7	CG45002
X_16909556_INS	-0.03815	0.006198	7.467e-09	iarea7	CG45002
X_16909558_SNP	-0.0382	0.006179	6.529e-09	iarea7	CG45002
X_17201988_SNP	-0.04005	0.008732	9.925e-06	iarea7
X_17250021_DEL	-0.04005	0.008732	9.925e-06	iarea7
X_17841128_SNP	-0.04005	0.008732	9.925e-06	iarea7	Sh
X_20429926_SNP	-0.04005	0.008732	9.925e-06	iarea7	RunxB
X_20911904_SNP	-0.02447	0.004538	2.97e-07	iarea7	Ntf-2
X_21081580_SNP	-0.01567	0.003134	1.766e-06	iarea7	CG32521
4_539831_SNP	-0.04005	0.008732	9.925e-06	iarea7	zfh2
4_1020565_SNP	-0.04005	0.008732	9.925e-06	iarea7	toy
2L_17334795_DEL	-0.002937	0.0006371	9.271e-06	iarea8
2L_19598185_SNP	-0.001898	0.0003797	1.752e-06	iarea8	Lar
2L_19598187_SNP	-0.001944	0.0004167	7.276e-06	iarea8	Lar
2L_20100066_SNP	-0.002228	0.0004603	3.38e-06	iarea8	Kua
2L_20100111_SNP	-0.002228	0.0004603	3.38e-06	iarea8	Kua
2L_20100117_SNP	-0.002228	0.000462	3.64e-06	iarea8	Kua
2R_8535134_SNP	-0.002219	0.0004612	3.873e-06	iarea8	CG8785
2R_8998567_SNP	-0.002812	0.0005294	1.511e-06	iarea8	CG13325
2R_9131300_SNP	-0.0007334	0.0001575	7.575e-06	iarea8	CR45278
2R_9131320_SNP	0.0007576	0.0001632	8.33e-06	iarea8	CR45278
2R_9131327_SNP	0.000743	0.0001604	8.5e-06	iarea8	CR45278
2R_9131332_SNP	0.0007256	0.000157	9.084e-06	iarea8	CR45278
2R_9131372_SNP	-0.0007558	0.0001587	4.904e-06	iarea8	CR45278
2R_9134428_SNP	-0.0009288	0.0001806	9.224e-07	iarea8	Mp20
2R_9136898_SNP	-0.0008363	0.0001631	9.749e-07	iarea8	CG4712
2R_9137625_SNP	0.0007431	0.0001594	7.475e-06	iarea8	CG4712
2R_9138301_SNP	-0.001074	0.000233	9.149e-06	iarea8	CG4712
2R_15733645_SNP	-0.0009531	0.0001901	1.622e-06	iarea8
3L_1346857_INS	-0.002532	0.0005286	4.281e-06	iarea8	Ptp61F
3L_2683655_SNP	-0.001231	0.0002585	4.784e-06	iarea8	Fife
3L_2944924_SNP	0.001909	0.0004163	9.877e-06	iarea8	Shab
3L_3090995_SNP	-0.001668	0.0003549	6.225e-06	iarea8	Cht7
3L_3727650_SNP	0.0009008	0.0001619	1.473e-07	iarea8	CG32264
3L_6092209_SNP	-0.0007062	0.0001529	8.894e-06	iarea8	Ets65A
3L_6092697_SNP	-0.0007258	0.0001539	5.996e-06	iarea8	Ets65A
3L_9492077_SNP	-0.002152	0.0004629	7.555e-06	iarea8	path
3L_11302249_DEL	-0.002975	0.0006409	7.946e-06	iarea8
3L_14057292_SNP	-0.001408	0.0002733	8.818e-07	iarea8	CG32138
3L_14383954_SNP	0.0008078	0.0001721	6.527e-06	iarea8
3L_14385307_SNP	0.000738	0.0001574	6.715e-06	iarea8
3L_14385310_INS	0.0007972	0.0001658	4.232e-06	iarea8
3L_14385314_DEL	0.0007899	0.0001696	8.166e-06	iarea8
3L_14388889_SNP	0.0007852	0.0001692	8.276e-06	iarea8
3L_14730236_SNP	-0.002132	0.0004047	5.079e-07	iarea8	ome
3L_14730244_SNP	-0.002132	0.0004047	5.079e-07	iarea8	ome
3L_14730255_SNP	-0.002132	0.0004047	5.079e-07	iarea8	ome
3L_14730550_SNP	-0.002123	0.0004071	6.649e-07	iarea8	ome
3L_14731031_SNP	-0.002277	0.0004516	1.41e-06	iarea8	ome
3L_14731303_SNP	-0.002218	0.000456	3.066e-06	iarea8	ome
3L_14731397_SNP	-0.002277	0.0004516	1.41e-06	iarea8	ome
3L_14731410_SNP	-0.002132	0.0004047	5.079e-07	iarea8	ome
3L_14731898_SNP	-0.002128	0.0004056	5.654e-07	iarea8	ome
3L_14732061_SNP	-0.00213	0.0004063	6.153e-07	iarea8	ome
3L_18426704_SNP	0.002013	0.000375	3.333e-07	iarea8
3R_6249035_INS	0.0009245	0.0001897	3.085e-06	iarea8
3R_6249047_SNP	0.0008676	0.0001834	5.732e-06	iarea8
3R_20424484_SNP	0.0008738	0.0001887	8.394e-06	iarea8	mld
3R_21388450_SNP	-0.0007766	0.0001621	4.545e-06	iarea8	msi
3R_21388451_SNP	-0.0007479	0.0001601	7.5e-06	iarea8	msi
3R_23565299_DEL	0.0007977	0.0001658	3.959e-06	iarea8	Ets98B
3R_24827783_SNP	-0.0008043	0.0001703	5.807e-06	iarea8	wat
3R_25526173_SNP	-0.0009195	0.000195	6.013e-06	iarea8
X_564577_INS	0.00118	0.0002525	8.316e-06	iarea8
X_2926734_SNP	-0.00164	0.0003537	8.148e-06	iarea8	kirre
X_3154188_SNP	0.0007451	0.0001578	5.752e-06	iarea8	dnc
X_3200693_SNP	-0.001982	0.0004133	4.151e-06	iarea8	dnc
X_12718574_SNP	-0.001182	0.0002551	8.289e-06	iarea8	Pde9
X_18454746_INS	0.0008134	0.0001718	5.661e-06	iarea8	Bx
2L_2885564_SNP	-0.01027	0.002156	5.16e-06	HW	NTPase
2L_10226964_SNP	-0.01792	0.00385	7.924e-06	HW	CG5708
2L_10226967_SNP	-0.01826	0.003869	6.342e-06	HW	CG5708
2L_21802210_SNP	-0.01513	0.002866	5.492e-07	HW
2L_21851919_INS	-0.0139	0.002887	4.121e-06	HW
2R_14011624_SNP	-0.01737	0.003543	2.582e-06	HW	stau
2R_16537615_SNP	-0.009795	0.001937	1.392e-06	HW	Lrt
2R_18453286_SNP	-0.01202	0.002495	3.792e-06	HW	dnr1
3L_1647129_SNP	0.0111	0.002244	2.146e-06	HW	CG17249
3L_1647215_SNP	0.01017	0.002205	9.096e-06	HW	CG17249
3L_5130756_SNP	0.01396	0.002903	3.893e-06	HW	CG4611
3R_7278942_SNP	0.01401	0.002959	5.474e-06	HW	CG17230
3R_7278969_SNP	0.01366	0.002954	8.66e-06	HW	CG17230
3R_7280728_SNP	0.01795	0.003834	6.804e-06	HW	CG17230
3R_19570657_SNP	-0.0153	0.003319	9.026e-06	HW	Hmgcr
X_12021418_INS	-0.01121	0.002432	9.996e-06	HW	Ten-a
2L_1773992_SNP	-0.01775	0.002711	5.055e-07	L1
2L_3832903_SNP	-0.01293	0.002578	1.694e-06	L1
2L_3980594_SNP	-0.01518	0.003198	5.188e-06	L1	fred
2L_4178280_SNP	-0.01923	0.003525	2.261e-07	L1
2L_9485629_SNP	-0.0118	0.002419	3.134e-06	L1
2L_10082495_SNP	-0.01175	0.002438	3.758e-06	L1	CG44153
2L_10086054_SNP	-0.01049	0.002283	9.841e-06	L1	CG44153
2L_10237153_SNP	-0.008376	0.001677	1.912e-06	L1	mthl15
2L_11686358_DEL	-0.01719	0.003665	6.367e-06	L1
2L_12295198_SNP	-0.02052	0.004457	9.217e-06	L1	aret
2L_12917195_SNP	-0.01838	0.003658	1.56e-06	L1	ACXB
2L_14702724_SNP	-0.01109	0.002412	9.691e-06	L1
2L_16375864_SNP	-0.01705	0.003665	7.473e-06	L1
2L_16376442_SNP	-0.01705	0.003665	7.473e-06	L1
2L_17334795_DEL	-0.02456	0.004376	1.099e-07	L1
2L_18376210_SNP	-0.007343	0.001592	9.765e-06	L1	Fas3
2L_19156440_SNP	-0.008181	0.001719	4.915e-06	L1	brat
2L_19480177_SNP	-0.012	0.002219	2.816e-07	L1
2L_19480202_DEL	-0.01275	0.002391	4.263e-07	L1
2L_19597538_SNP	-0.0151	0.00249	1.224e-08	L1	Lar
2L_19598099_SNP	-0.00757	0.001609	6.661e-06	L1	Lar
2L_19598185_SNP	-0.01581	0.002496	3.225e-09	L1	Lar
2L_19598187_SNP	-0.0169	0.002734	6.881e-09	L1	Lar
2L_19598233_SNP	-0.01694	0.003692	9.971e-06	L1	Lar
2L_19693063_SNP	-0.009819	0.002124	8.753e-06	L1	Lar
2L_20100066_SNP	-0.01712	0.003103	1.61e-07	L1	Kua
2L_20100111_SNP	-0.01712	0.003103	1.61e-07	L1	Kua
2L_20100117_SNP	-0.01708	0.003107	1.777e-07	L1	Kua
2R_2022081_SNP	-0.01817	0.003623	1.62e-06	L1	EcR
2R_3064211_SNP	-0.01767	0.003669	3.797e-06	L1	pk
2R_3451368_SNP	-0.02454	0.004288	6.265e-08	L1	Corin
2R_5109293_SNP	-0.008851	0.001876	5.794e-06	L1
2R_6468351_SNP	-0.0173	0.003709	7.376e-06	L1	psq
2R_6827616_SNP	-0.006451	0.001259	1.044e-06	L1	Spn47C
2R_6827617_DEL	-0.006433	0.001253	9.92e-07	L1	Spn47C
2R_7439729_SNP	-0.009259	0.001806	9.797e-07	L1
2R_7439745_SNP	-0.009123	0.001793	1.173e-06	L1
2R_7439749_SNP	-0.009242	0.001799	9.368e-07	L1
2R_7439752_DEL	-0.00917	0.001823	1.597e-06	L1
2R_8518514_SNP	-0.01753	0.003662	4.221e-06	L1	muskelin
2R_8518828_SNP	-0.01757	0.003656	3.905e-06	L1	muskelin
2R_8520970_SNP	-0.01752	0.00366	4.225e-06	L1	CG33792
2R_8522017_SNP	-0.01753	0.003661	4.226e-06	L1	CG33671
2R_8522992_SNP	-0.01727	0.00373	8.863e-06	L1	CG33672
2R_8523165_SNP	-0.01748	0.003633	3.846e-06	L1	CG33671
2R_8523500_SNP	-0.01754	0.003649	3.863e-06	L1	CG33672
2R_8523506_SNP	-0.01754	0.003649	3.863e-06	L1	CG33672
2R_8524088_SNP	-0.01754	0.003649	3.863e-06	L1	Iswi
2R_8530466_SNP	-0.01754	0.003649	3.863e-06	L1	CG8785
2R_8530480_SNP	-0.01754	0.003649	3.863e-06	L1	CG8785
2R_8530510_SNP	-0.01754	0.003649	3.863e-06	L1	CG8785
2R_8531341_SNP	-0.01754	0.003649	3.863e-06	L1	CG8785
2R_8533192_SNP	-0.01759	0.003649	3.695e-06	L1	CG8785
2R_8533304_SNP	-0.0175	0.00365	4.11e-06	L1	CG8785
2R_8534414_SNP	-0.01761	0.003647	3.529e-06	L1	CG8785
2R_8534418_SNP	-0.01761	0.003647	3.529e-06	L1	CG8785
2R_8534435_SNP	-0.01475	0.003214	9.95e-06	L1	CG8785
2R_8534590_DEL	-0.01761	0.003647	3.529e-06	L1	CG8785
2R_8535134_SNP	-0.01538	0.00319	3.674e-06	L1	CG8785
2R_8537126_SNP	-0.02471	0.00433	6.521e-08	L1
2R_8537557_DEL	-0.02468	0.004347	7.846e-08	L1
2R_8538032_SNP	-0.02469	0.004343	7.285e-08	L1	CG8778
2R_8538667_SNP	-0.0177	0.003643	3.102e-06	L1	CG8778
2R_8538668_SNP	-0.01768	0.003654	3.399e-06	L1	CG8778
2R_8538674_SNP	-0.0177	0.003643	3.102e-06	L1	CG8778
2R_8538796_SNP	-0.0177	0.003643	3.102e-06	L1	CG8778
2R_8538896_SNP	-0.02471	0.00433	6.521e-08	L1	CG8778
2R_8539914_SNP	-0.02471	0.00433	6.521e-08	L1	CG8778
2R_8540020_SNP	-0.02471	0.00433	6.521e-08	L1	CG8778
2R_8540777_SNP	-0.02471	0.00433	6.521e-08	L1	ZnT49B
2R_8541253_DEL	-0.02471	0.00433	6.521e-08	L1	ZnT49B
2R_8542520_SNP	-0.02471	0.00433	6.521e-08	L1	ZnT49B
2R_8542896_SNP	-0.02471	0.00433	6.521e-08	L1	ZnT49B
2R_8542945_SNP	-0.02471	0.00433	6.521e-08	L1	ZnT49B
2R_8542961_SNP	-0.02469	0.004343	7.285e-08	L1	ZnT49B
2R_8542975_SNP	-0.02471	0.00433	6.521e-08	L1	ZnT49B
2R_8998567_SNP	-0.02425	0.003788	2.177e-08	L1	CG13325
2R_10382797_SNP	-0.01024	0.002151	4.821e-06	L1	L
2R_12135373_SNP	-0.01238	0.002614	5.279e-06	L1	CngA
2R_12489865_SNP	-0.007599	0.001598	5.103e-06	L1	CG8303
2R_12821148_SNP	-0.006159	0.001226	1.575e-06	L1	Pkc53E
2R_13506075_SNP	-0.005581	0.001111	1.572e-06	L1	CG10936
2R_14219218_DEL	-0.01255	0.002619	4.463e-06	L1	sbb
2R_16692628_SNP	-0.01466	0.003187	9.459e-06	L1
2R_16957054_DEL	-0.01479	0.003073	4.021e-06	L1	CR44703
2R_16966374_DEL	-0.01473	0.003166	7.886e-06	L1	Treh
2R_17448046_SNP	-0.02457	0.004332	8.02e-08	L1	CG10440
2R_17761515_SNP	-0.009651	0.001961	2.404e-06	L1	Fili
2R_18952468_SNP	-0.01327	0.002364	1.011e-07	L1	PPO3
2R_19683955_INS	-0.004981	0.001061	6.589e-06	L1	CG9850
2R_20326757_SNP	-0.01169	0.002422	3.572e-06	L1
2R_20328618_SNP	-0.01156	0.002432	4.956e-06	L1
2R_20329276_SNP	-0.01058	0.002151	2.523e-06	L1
2R_20330228_SNP	-0.01156	0.002432	4.956e-06	L1
2R_20331555_SNP	-0.01213	0.002627	8.814e-06	L1
3L_1346857_INS	-0.01995	0.003551	1.051e-07	L1	Ptp61F
3L_1857609_SNP	-0.009463	0.001898	1.897e-06	L1	CG12024
3L_1857653_SNP	-0.008018	0.001719	7.192e-06	L1	CG12024
3L_1858016_SNP	-0.007999	0.001616	2.123e-06	L1	CG12024
3L_1906434_SNP	-0.0201	0.003555	8.416e-08	L1	CG1887
3L_2731787_SNP	-0.02471	0.004357	8.079e-08	L1	Mrtf
3L_3262929_SNP	-0.01003	0.002053	2.805e-06	L1	ckd
3L_4695935_DEL	-0.02471	0.00433	6.521e-08	L1	RhoGEF64C
3L_4950263_SNP	-0.007472	0.001599	7.039e-06	L1	Con
3L_5648677_SNP	-0.00627	0.00134	7.633e-06	L1	lin-28
3L_6092697_SNP	-0.004908	0.001039	5.858e-06	L1	Ets65A
3L_6290110_SNP	-0.007754	0.001614	3.981e-06	L1
3L_7343092_SNP	-0.01265	0.002612	3.334e-06	L1	qm
3L_7909074_SNP	-0.009415	0.001881	1.643e-06	L1	CG32368
3L_7909123_SNP	-0.009491	0.001871	1.239e-06	L1	CG32368
3L_7943701_SNP	-0.01361	0.002579	4.874e-07	L1	exex
3L_7950336_SNP	-0.02473	0.004313	5.88e-08	L1
3L_7951478_SNP	-0.01593	0.003138	1.208e-06	L1
3L_9491973_SNP	-0.01761	0.00366	3.829e-06	L1	path
3L_9835799_SNP	-0.02469	0.004306	5.84e-08	L1	RasGAP1
3L_9838590_SNP	-0.02471	0.00433	6.521e-08	L1	RasGAP1
3L_9838828_SNP	-0.02471	0.00433	6.521e-08	L1	RasGAP1
3L_9839228_SNP	-0.02471	0.00433	6.521e-08	L1	RasGAP1
3L_9839741_SNP	-0.02454	0.00429	7.234e-08	L1	RasGAP1
3L_10247812_SNP	-0.01773	0.003668	3.705e-06	L1
3L_10888120_SNP	-0.01515	0.003175	4.503e-06	L1	CR45171
3L_10891210_SNP	-0.01728	0.003648	5.283e-06	L1	Aps
3L_10893797_SNP	-0.01403	0.002836	2.128e-06	L1
3L_10893799_SNP	-0.01407	0.002834	1.95e-06	L1
3L_10894245_DEL	-0.01234	0.002395	9.036e-07	L1
3L_10895741_SNP	-0.01509	0.003196	6.05e-06	L1
3L_10895762_SNP	-0.01515	0.003175	4.503e-06	L1
3L_10898431_SNP	-0.01518	0.003181	4.521e-06	L1
3L_10898689_SNP	-0.01428	0.002826	1.327e-06	L1
3L_10899181_SNP	-0.01515	0.003175	4.503e-06	L1
3L_10899219_DEL	-0.01515	0.003175	4.503e-06	L1
3L_10899241_SNP	-0.01515	0.003175	4.503e-06	L1
3L_10899255_SNP	-0.01515	0.003175	4.503e-06	L1
3L_10900175_SNP	-0.01515	0.003175	4.503e-06	L1
3L_10900180_INS	-0.01515	0.003175	4.503e-06	L1
3L_10900300_SNP	-0.01514	0.003185	4.935e-06	L1
3L_10901579_SNP	-0.01728	0.003648	5.283e-06	L1
3L_11302249_DEL	-0.02487	0.004291	4.383e-08	L1
3L_12023901_SNP	-0.005363	0.001121	4.394e-06	L1	rols
3L_12105346_SNP	-0.01701	0.003655	7.497e-06	L1
3L_12105353_SNP	-0.01529	0.00316	3.431e-06	L1
3L_12730661_SNP	-0.00816	0.001704	4.258e-06	L1	Ptp69D
3L_14057292_SNP	-0.0092	0.001898	3.351e-06	L1	CG32138
3L_14730236_SNP	-0.01616	0.00274	2.613e-08	L1	ome
3L_14730244_SNP	-0.01616	0.00274	2.613e-08	L1	ome
3L_14730255_SNP	-0.01616	0.00274	2.613e-08	L1	ome
3L_14730550_SNP	-0.0161	0.002745	3.183e-08	L1	ome
3L_14731031_SNP	-0.01807	0.003041	2.142e-08	L1	ome
3L_14731303_SNP	-0.0169	0.003073	1.739e-07	L1	ome
3L_14731397_SNP	-0.01807	0.003041	2.142e-08	L1	ome
3L_14731410_SNP	-0.01616	0.00274	2.613e-08	L1	ome
3L_14731898_SNP	-0.01613	0.002745	2.947e-08	L1	ome
3L_14731917_SNP	-0.01411	0.003048	8.349e-06	L1	ome
3L_14731919_SNP	-0.01411	0.003048	8.349e-06	L1	ome
3L_14732061_SNP	-0.01623	0.002744	2.673e-08	L1	ome
3L_14733629_SNP	-0.01258	0.002596	3.301e-06	L1	ome
3L_14734359_SNP	-0.01258	0.002596	3.301e-06	L1	ome
3L_14931260_SNP	-0.01204	0.002417	1.841e-06	L1	DCX-EMAP
3L_16691756_SNP	-0.02466	0.004322	6.64e-08	L1	Lasp
3L_16693657_SNP	-0.02472	0.004345	7.157e-08	L1	Lasp
3L_16871922_SNP	-0.02471	0.00433	6.521e-08	L1	CG32170
3L_17594128_SNP	-0.01452	0.003056	9.69e-06	L1	Eip74EF
3L_19501791_DEL	-0.02787	0.002428	8.562e-06	L1
3L_19504244_SNP	-0.01016	0.002172	6.829e-06	L1
3L_20051801_SNP	-0.009011	0.001736	7.726e-07	L1	sNPF-R
3L_21749203_SNP	-0.0113	0.00212	4.186e-07	L1	Syn1
3L_21770308_SNP	0.005307	0.0011	3.864e-06	L1	CG42552
3L_22905235_SNP	-0.005307	0.001069	2.2e-06	L1	CG12768
3L_22910302_SNP	-0.006211	0.0012	8.129e-07	L1	CG12768
3L_22919566_SNP	-0.005257	0.001136	8.899e-06	L1
3R_4320361_SNP	-0.02473	0.004343	6.99e-08	L1
3R_4363255_SNP	-0.01298	0.00261	1.892e-06	L1
3R_4596912_MNP	-0.01354	0.002563	5.008e-07	L1	CG8236
3R_4596928_SNP	-0.01397	0.002797	1.8e-06	L1	CG13318
3R_4596929_SNP	-0.01356	0.002555	4.436e-07	L1	CG13318
3R_4596933_SNP	-0.01225	0.002622	7.145e-06	L1	CG13318
3R_4596938_SNP	-0.0136	0.002556	4.183e-07	L1	CG13318
3R_4596948_SNP	-0.01175	0.002238	5.676e-07	L1	CG13318
3R_5185243_SNP	-0.0112	0.002292	2.941e-06	L1	CG45050
3R_5984490_SNP	-0.02477	0.00432	5.805e-08	L1	Invadolysin
3R_5984531_SNP	-0.02477	0.00432	5.805e-08	L1	Invadolysin
3R_5986371_SNP	-0.01788	0.003645	2.559e-06	L1	CG6254
3R_5986895_SNP	-0.01462	0.003188	9.916e-06	L1	CG6254
3R_8666856_SNP	-0.01299	0.00261	1.959e-06	L1	beat-Va
3R_8682573_SNP	-0.01391	0.002855	3.172e-06	L1	CG10126
3R_9635903_SNP	-0.01872	0.003607	7.201e-07	L1
3R_10628088_SNP	-0.005737	0.001152	1.873e-06	L1	CG14857
3R_10628425_SNP	-0.005507	0.001166	5.753e-06	L1	CG14857
3R_10628531_SNP	-0.005983	0.00113	4.802e-07	L1	CG14857
3R_10804408_SNP	-0.01082	0.002311	6.817e-06	L1
3R_12472104_SNP	-0.01681	0.003111	2.755e-07	L1	CG10324
3R_12898797_SNP	-0.01693	0.00311	2.3e-07	L1	mRpS11
3R_12902448_SNP	-0.01453	0.002817	8.307e-07	L1	Keap1
3R_12902454_SNP	-0.01449	0.002818	9.043e-07	L1	Keap1
3R_13599046_SNP	-0.01139	0.002442	7.406e-06	L1	CG43102
3R_13600041_SNP	-0.01146	0.002436	6.357e-06	L1	CG43102
3R_13600157_SNP	-0.01219	0.002417	1.471e-06	L1	CG43102
3R_13600202_SNP	-0.01207	0.002412	1.731e-06	L1	CG43102
3R_13600203_SNP	-0.01207	0.002412	1.731e-06	L1	CG43102
3R_13600449_SNP	-0.01207	0.002412	1.731e-06	L1	CG43102
3R_13600672_SNP	-0.01144	0.002277	1.603e-06	L1	CG43102
3R_14189921_DEL	-0.01503	0.003219	7.434e-06	L1	CG7669
3R_24990813_SNP	-0.006573	0.001423	8.988e-06	L1	CG11897
3R_25526173_SNP	-0.006535	0.00133	2.604e-06	L1
X_1744065_SNP	-0.01325	0.002859	8.161e-06	L1	CG42666
X_2689994_SNP	-0.01166	0.002258	8.141e-07	L1	w
X_2690011_SNP	-0.01166	0.002258	8.141e-07	L1	w
X_2690031_SNP	-0.01166	0.002258	8.141e-07	L1	kirre
X_2690048_SNP	-0.01261	0.002402	5.607e-07	L1	w
X_2926031_SNP	-0.01052	0.002028	7.54e-07	L1	kirre
X_2926636_SNP	-0.01064	0.002293	7.951e-06	L1	kirre
X_2926643_SNP	-0.01065	0.002285	7.183e-06	L1	kirre
X_2926734_SNP	-0.01288	0.002388	2.919e-07	L1	kirre
X_2926747_SNP	-0.01017	0.002167	6.333e-06	L1	kirre
X_2935986_SNP	-0.02479	0.004324	5.922e-08	L1	kirre
X_3200693_SNP	-0.01424	0.002833	1.537e-06	L1	dnc
X_3201075_SNP	-0.01529	0.00317	3.588e-06	L1	dnc
X_5180300_SNP	-0.01792	0.003646	2.443e-06	L1
X_5850037_SNP	-0.01009	0.002187	8.928e-06	L1	CG6067
X_5850051_SNP	-0.01246	0.00264	5.817e-06	L1	CG6067
X_5850108_INS	-0.01012	0.00216	6.991e-06	L1	CG6067
X_5850241_INS	-0.01135	0.002411	6.228e-06	L1	CG6067
X_5850243_SNP	-0.0114	0.002411	5.683e-06	L1	CG6067
X_5850244_SNP	-0.0114	0.002411	5.683e-06	L1	CG6067
X_6379266_SNP	-0.01668	0.003116	3.474e-07	L1	CG42340
X_6379540_SNP	-0.02471	0.00433	6.521e-08	L1	CG42340
X_7010682_SNP	-0.02471	0.003707	8.638e-09	L1
X_7010683_SNP	-0.02471	0.003707	8.638e-09	L1
X_7010698_SNP	-0.02419	0.004063	1.072e-07	L1
X_7010699_SNP	-0.02419	0.004063	1.072e-07	L1
X_10413834_SNP	-0.01069	0.002275	6.263e-06	L1	spri
X_10652746_SNP	-0.02471	0.00433	6.521e-08	L1
X_10689387_SNP	-0.01694	0.003669	8.656e-06	L1	CR45204
X_10722735_SNP	-0.02471	0.00433	6.521e-08	L1
X_10807588_SNP	-0.02471	0.00433	6.521e-08	L1	CG43901
X_10807697_SNP	-0.02471	0.00433	6.521e-08	L1	CG43901
X_10807701_SNP	-0.02471	0.00433	6.521e-08	L1	CG43901
X_10807705_SNP	-0.02471	0.00433	6.521e-08	L1	CG43901
X_10842248_SNP	-0.01738	0.003654	4.835e-06	L1	Myo10A
X_10862976_SNP	-0.02471	0.004412	1.198e-07	L1	CG42339
X_10869493_SNP	-0.0247	0.004344	7.31e-08	L1	CG42339
X_10880555_SNP	-0.02471	0.00433	6.521e-08	L1	CG42339
X_10889486_SNP	-0.02471	0.004346	7.272e-08	L1	CG42339
X_11442141_SNP	-0.02471	0.00433	6.521e-08	L1	Drak
X_11514210_SNP	-0.02467	0.004344	7.702e-08	L1	Met
X_11555583_SNP	-0.02474	0.00434	6.815e-08	L1	Ptp10D
X_11555795_SNP	-0.01773	0.003642	2.979e-06	L1	Ptp10D
X_11608919_SNP	-0.02471	0.00433	6.521e-08	L1	Amun
X_11624120_SNP	-0.02476	0.004329	6.22e-08	L1	inaF-B
X_11624123_DEL	-0.02471	0.00433	6.521e-08	L1	inaF-A
X_11657539_SNP	-0.02464	0.004403	1.193e-07	L1	CG9360
X_11670106_SNP	-0.02471	0.00433	6.521e-08	L1	dy
X_11678573_SNP	-0.02467	0.004366	8.891e-08	L1
X_11682042_SNP	-0.01943	0.00358	2.42e-07	L1	Karl
X_11682043_INS	-0.01943	0.00358	2.42e-07	L1	Karl
X_11682046_INS	-0.01943	0.00358	2.42e-07	L1	Karl
X_11685747_SNP	-0.02477	0.004321	5.853e-08	L1	Karl
X_12718574_SNP	-0.008357	0.001772	5.84e-06	L1	Pde9
X_12740480_SNP	-0.01662	0.003538	6.654e-06	L1	Pde9
X_12861617_SNP	-0.01276	0.00261	2.733e-06	L1	Mur11Da
X_12861674_SNP	-0.01119	0.002439	9.821e-06	L1	Mur11Da
X_13199598_SNP	-0.0247	0.004345	7.312e-08	L1	CR45018
X_13200509_SNP	-0.0247	0.004361	8.178e-08	L1	IP3K2
X_13200565_SNP	-0.02481	0.004322	5.754e-08	L1	CR45018
X_13348612_DEL	0.005405	0.001138	5.597e-06	L1	Neto
X_14169809_SNP	-0.01789	0.003661	2.775e-06	L1	na
X_14724700_SNP	-0.01344	0.002865	6.461e-06	L1	CG14408
X_14894889_SNP	-0.01639	0.003142	6.431e-07	L1	eag
X_16891534_SNP	-0.01362	0.002839	4.044e-06	L1	CG45002
X_16909528_DEL	-0.02471	0.004354	7.829e-08	L1	CG45002
X_16909546_INS	-0.0247	0.004361	8.164e-08	L1	CG45002
X_16909556_INS	-0.02471	0.004346	7.297e-08	L1	CG45002
X_16909558_SNP	-0.02472	0.004345	7.191e-08	L1	CG45002
X_22319346_SNP	-0.01562	0.003168	2.272e-06	L1	CR41352
X_22319375_SNP	-0.01556	0.003161	2.403e-06	L1	CR41352
X_22319574_SNP	-0.0172	0.003666	6.577e-06	L1	CR41352
X_22319811_SNP	-0.01735	0.003635	4.491e-06	L1	CR41352
2L_9770809_SNP	-0.04768	0.01019	9.176e-06	L2	ppk18
2L_11930045_SNP	-0.02976	0.006413	8.295e-06	L2
2L_12676926_DEL	-0.02991	0.006454	8.437e-06	L2	pdm2
2L_14686016_SNP	-0.03657	0.007839	7.611e-06	L2	osp
2L_17334795_DEL	-0.07732	0.01664	8.012e-06	L2
2L_17387254_SNP	-0.02648	0.005606	5.892e-06	L2	CLIP-190
2L_17387283_SNP	-0.01972	0.00423	7.715e-06	L2	CLIP-190
2L_18328356_SNP	-0.0236	0.004884	4.139e-06	L2	Fas3
2L_18908808_SNP	-0.03268	0.007081	9.149e-06	L2
2L_19244843_SNP	-0.02769	0.0058	4.849e-06	L2
2L_19597538_SNP	-0.04756	0.009868	3.759e-06	L2	Lar
2L_19598185_SNP	-0.04833	0.00964	1.636e-06	L2	Lar
2L_20100066_SNP	-0.05558	0.01199	8.079e-06	L2	Kua
2L_20100111_SNP	-0.05558	0.01199	8.079e-06	L2	Kua
2L_20100117_SNP	-0.05559	0.01204	8.679e-06	L2	Kua
2R_10998491_SNP	0.03229	0.006809	5.462e-06	L2
2R_10998493_SNP	0.03228	0.006896	6.964e-06	L2
2R_10998501_SNP	0.03196	0.006866	7.842e-06	L2
2R_11576547_SNP	-0.02671	0.005652	5.699e-06	L2	Cep89
2R_12821148_SNP	-0.02167	0.004691	8.899e-06	L2	Pkc53E
2R_13415561_SNP	0.02285	0.004929	8.363e-06	L2	Patronin
2R_13415564_SNP	0.02294	0.004869	5.99e-06	L2	Patronin
2R_17448046_SNP	-0.07637	0.01642	7.647e-06	L2	CG10440
2R_19007092_SNP	0.04176	0.008703	4.223e-06	L2
3L_411991_SNP	-0.02015	0.00407	2.131e-06	L2
3L_412023_SNP	-0.01994	0.004032	2.194e-06	L2
3L_412160_INS	-0.02134	0.004627	9.518e-06	L2
3L_1346857_INS	-0.06736	0.01384	3.091e-06	L2	Ptp61F
3L_3090995_SNP	-0.04338	0.009049	4.182e-06	L2	Cht7
3L_5886015_SNP	-0.01899	0.004135	9.836e-06	L2
3L_9492077_SNP	-0.05589	0.01198	7.114e-06	L2	path
3L_9661317_SNP	0.02975	0.006107	2.966e-06	L2	fry
3L_9661340_SNP	0.02753	0.00571	3.723e-06	L2	fry
3L_11302249_DEL	-0.07774	0.01637	5.073e-06	L2
3L_14057292_SNP	-0.03357	0.007089	5.432e-06	L2	CG32138
3L_14219627_SNP	0.02594	0.005609	8.46e-06	L2	nuf
3L_16983298_INS	-0.02062	0.004164	2.166e-06	L2	Exn
3L_16983394_SNP	-0.02128	0.004221	1.471e-06	L2	Exn
3R_4320361_SNP	-0.0773	0.01677	8.944e-06	L2
3R_5984490_SNP	-0.07726	0.01681	9.55e-06	L2	Invadolysin
3R_5984531_SNP	-0.07726	0.01681	9.55e-06	L2	Invadolysin
3R_13110885_SNP	-0.04798	0.009923	3.563e-06	L2	CG31419
3R_13139061_SNP	-0.04038	0.008519	5.422e-06	L2
X_2926031_SNP	-0.0369	0.00764	3.602e-06	L2	kirre
X_2926636_SNP	-0.04189	0.008569	2.743e-06	L2	kirre
X_2926643_SNP	-0.04185	0.008538	2.577e-06	L2	kirre
X_2926734_SNP	-0.04514	0.009024	1.681e-06	L2	kirre
X_2935986_SNP	-0.0773	0.01652	6.739e-06	L2	kirre
X_10842248_SNP	-0.06481	0.01377	5.952e-06	L2	Myo10A
X_10869493_SNP	-0.07671	0.01673	9.932e-06	L2	CG42339
X_10908770_SNP	-0.03401	0.006832	1.858e-06	L2	CG42339
X_11678573_SNP	-0.07733	0.01663	7.729e-06	L2
X_12665748_SNP	0.02152	0.004551	5.546e-06	L2	CG32647
2L_1773992_SNP	-0.06736	0.01106	1.656e-06	L3
2L_2279895_SNP	-0.0365	0.007451	2.724e-06	L3	CR43753
2L_2698324_SNP	-0.08229	0.01726	4.632e-06	L3	CG31690
2L_3997257_INS	-0.04753	0.009139	7.457e-07	L3
[truncated: 12,982 more rows]
